# Supplementary material for: 3-[(3-Benzoyl-4-hy­droxy-1,1-dioxo-2H-1λ6,2-benzothia­zin-2-yl)meth­yl]benzo­nitrile
Source: Acta Crystallogr Sect E Struct Rep Online. 2011 Dec 10;68(Pt 1):o91. doi: 10.1107/S1600536811052706 (PMC3254442; doi:10.1107/S1600536811052706)
Supplement: Supplementary file 1 [file e-68-00o91-sup1.cif]

##############################################################################
#                                                                            #
# This CIF contains the data in a paper accepted for publication in          #
# Acta Crystallographica Section E. It conforms to the requirements of       #
# Notes for Authors for Acta Crystallographica Section E, and has been       #
# peer reviewed under the auspices of the IUCr Commission on Journals.       #
#                                                                            #
# Full details of the Crystallographic Information File format               #
# are given in the paper "The Crystallographic Information File (CIF):       #
# a New Standard Archive File for Crystallography" by S. R. Hall, F. H.      #
# Allen and I. D. Brown [Acta Cryst. (1991), A47, 655-685].                  #
#                                                                            #
# The current version of the core CIF dictionary is obtainable from          #
# ftp://ftp.iucr.org/pub/cif_core.dic.                                       #
#                                                                            #
# Software is freely available for graphical display of the structure(s)     #
# in this CIF. For information consult the CIF software page                 #
# http://www.iucr.org/resources/cif/software.                                #
#                                                                            #
# This file may be used for bona fide research purposes within the           #
# scientific community so long as proper attribution is given to the journal # 
# article from which it was obtained.                                        #
#                                                                            #
##############################################################################
data_global
_audit_creation_method     SHELXL-97
_journal_date_recd_electronic     2011-12-01
_journal_date_accepted     2011-12-07
_journal_name_full     'Acta Crystallographica, Section E'
_journal_year     2012
_journal_volume     68
_journal_issue      1
_journal_page_first     o91
_journal_page_last     o91
_journal_paper_category     QO
_journal_paper_doi     10.1107/S1600536811052706
_journal_coeditor_code     ZL2435
_publ_contact_author
;
    'Siddiqui, Hamid latif'
    Institute of Chemistry
    University of the Punjab
    Lahore
    Pakistan
;
_publ_contact_author_email     ' drhamidlatif@yahoo.com '
_publ_contact_author_fax     ' 0092+42-923 1269 '
_publ_contact_author_phone     ' 0092-42-923 0463 '
_publ_section_title
;\
3-[(3-Benzoyl-4-hydroxy-1,1-dioxo-2<i>H</i>-1\l^6^,2-benzothiazin-2-yl)methyl]\
benzonitrile
;
loop_
    _publ_author_name
    _publ_author_address
    'Sattar, Nazia'
; Institute of Chemistry
University of the Punjab
Lahore 54590
Pakistan
;
    'Siddiqui, Hamid Latif'
; Institute of Chemistry
University of the Punjab
Lahore 54590
Pakistan
;
    'Hussain, Tanvir'
; Institute of Chemistry
University of the Punjab
Lahore 54590
Pakistan
;
    'Aslam, Sana'
; Institute of Chemistry
University of the Punjab
Lahore 54590
Pakistan
;
    'Parvez, Masood'
; Department of Chemistry
The University of Calgary
2500 University Drive NW
Calgary
Alberta
Canada T2N 1N4
;
data_I
_chemical_name_systematic
;
3-[(3-Benzoyl-4-hydroxy-1,1-dioxo-2<i>H</i>-1\l^6^,2-benzothiazin-2-
yl)methyl]benzonitrile
;
_chemical_name_common     ?
_chemical_formula_moiety     'C23 H16 N2 O4 S'
_chemical_formula_sum     'C23 H16 N2 O4 S'
_chemical_formula_iupac     'C23 H16 N2 O4 S'
_chemical_formula_weight     416.44
_chemical_melting_point     ?
_symmetry_cell_setting     orthorhombic
_symmetry_space_group_name_H-M     'P b c a'
_symmetry_space_group_name_Hall     '-P 2ac 2ab'
loop_
    _symmetry_equiv_pos_as_xyz
    'x, y, z'
    '-x+1/2, -y, z+1/2'
    'x+1/2, -y+1/2, -z'
    '-x, y+1/2, -z+1/2'
    '-x, -y, -z'
    'x-1/2, y, -z-1/2'
    '-x-1/2, y-1/2, z'
    'x, -y-1/2, z-1/2'
_cell_length_a     12.2900(2)
_cell_length_b     24.7970(6)
_cell_length_c     25.6080(6)
_cell_angle_alpha     90.00
_cell_angle_beta     90.00
_cell_angle_gamma     90.00
_cell_volume     7804.2(3)
_cell_formula_units_Z     16
_cell_measurement_reflns_used     9408
_cell_measurement_theta_min     1.00
_cell_measurement_theta_max     27.48
_cell_measurement_temperature     173(2)
_exptl_crystal_description     'block'
_exptl_crystal_colour     'yellow'
_exptl_crystal_size_max     0.20
_exptl_crystal_size_mid     0.12
_exptl_crystal_size_min     0.12
_exptl_crystal_density_diffrn     1.418
_exptl_crystal_density_meas     ?
_exptl_crystal_density_method     'not measured'
_exptl_crystal_F_000     3456
_exptl_absorpt_coefficient_mu     0.200
_exptl_absorpt_correction_type     multi-scan
_exptl_absorpt_process_details     '(<i>SORTAV</i>; Blessing, 1997)'
_exptl_absorpt_correction_T_min     0.9611
_exptl_absorpt_correction_T_max     0.9764
_exptl_special_details     ?
_diffrn_ambient_temperature     173(2)
_diffrn_radiation_type     MoK\a
_diffrn_radiation_wavelength     0.71073
_diffrn_radiation_source     'fine-focus sealed tube'
_diffrn_radiation_monochromator     graphite
_diffrn_measurement_device_type     'Nonius KappaCCD'
_diffrn_measurement_method     '\w and \f'
_diffrn_detector_area_resol_mean     ?
_diffrn_reflns_number     16724
_diffrn_reflns_av_R_equivalents     0.0579
_diffrn_reflns_av_sigmaI/netI     0.0574
_diffrn_reflns_theta_min     1.64
_diffrn_reflns_theta_max     27.48
_diffrn_reflns_theta_full     25.00
_diffrn_measured_fraction_theta_max     0.993
_diffrn_measured_fraction_theta_full     0.993
_diffrn_reflns_limit_h_min     -15
_diffrn_reflns_limit_h_max     15
_diffrn_reflns_limit_k_min     -32
_diffrn_reflns_limit_k_max     32
_diffrn_reflns_limit_l_min     -33
_diffrn_reflns_limit_l_max     33
_diffrn_standards_number     0
_diffrn_standards_interval_count     ?
_diffrn_standards_interval_time     ?
_diffrn_standards_decay_%     ?
_refine_special_details
;
Refinement of <i>F</i>^2^ against ALL reflections. The weighted <i>R</i>-factor
<i>wR</i> and goodness of fit <i>S</i> are based on <i>F</i>^2^, conventional
<i>R</i>-factors <i>R</i> are based on <i>F</i>, with <i>F</i> set to zero for
negative <i>F</i>^2^. The threshold expression of <i>F</i>^2^ >
\s(<i>F</i>^2^) is used only for calculating <i>R</i>-factors(gt) <i>etc</i>.
and is not relevant to the choice of reflections for refinement.
<i>R</i>-factors based on <i>F</i>^2^ are statistically about twice as large
as those based on <i>F</i>, and <i>R</i>- factors based on ALL data will be
even larger.
;
_reflns_number_total     8869
_reflns_number_gt     6212
_reflns_threshold_expression     I>2\s(I)
_refine_ls_structure_factor_coef     Fsqd
_refine_ls_matrix_type     full
_refine_ls_R_factor_all     0.1183
_refine_ls_R_factor_gt     0.0789
_refine_ls_wR_factor_gt     0.1443
_refine_ls_wR_factor_ref     0.1639
_refine_ls_goodness_of_fit_ref     1.128
_refine_ls_restrained_S_all     1.128
_refine_ls_number_reflns     8869
_refine_ls_number_parameters     543
_refine_ls_number_restraints     0
_refine_ls_hydrogen_treatment     constr
_refine_ls_weighting_scheme     calc
_refine_ls_weighting_details
        'calc w=1/[\s^2^(Fo^2^)+(0.0236P)^2^+17.5304P] where P=(Fo^2^+2Fc^2^)/3'
_atom_sites_solution_hydrogens     geom
_atom_sites_solution_primary     direct
_atom_sites_solution_secondary     difmap
_refine_ls_shift/su_max     0.000
_refine_ls_shift/su_mean     0.000
_refine_diff_density_max     0.534
_refine_diff_density_min     -0.453
_refine_ls_extinction_method     none
_refine_ls_extinction_coef     ?
loop_
    _atom_type_symbol
    _atom_type_description
    _atom_type_scat_dispersion_real
    _atom_type_scat_dispersion_imag
    _atom_type_scat_source
    'C' 'C' 0.0033 0.0016
                         'International Tables Vol C Tables 4.2.6.8 and 6.1.1.4'
    'H' 'H' 0.0000 0.0000
                         'International Tables Vol C Tables 4.2.6.8 and 6.1.1.4'
    'N' 'N' 0.0061 0.0033
                         'International Tables Vol C Tables 4.2.6.8 and 6.1.1.4'
    'O' 'O' 0.0106 0.0060
                         'International Tables Vol C Tables 4.2.6.8 and 6.1.1.4'
    'S' 'S' 0.1246 0.1234
                         'International Tables Vol C Tables 4.2.6.8 and 6.1.1.4'
_computing_data_collection     'COLLECT (Hooft, 1998)'
_computing_cell_refinement     'DENZO (Otwinowski & Minor, 1997)'
_computing_data_reduction     'SCALEPACK (Otwinowski & Minor, 1997)'
_computing_structure_solution     'SHELXS97 (Sheldrick, 2008)'
_computing_structure_refinement     'SHELXL97 (Sheldrick, 2008)'
_computing_molecular_graphics
;
Mercury (Macrae <i>et al.</i>, 2008)
and ORTEP-3 for Windows (Farrugia, 1997)
;
_computing_publication_material     'SHELXL97 (Sheldrick, 2008)'
loop_
    _atom_site_type_symbol
    _atom_site_label
    _atom_site_fract_x
    _atom_site_fract_y
    _atom_site_fract_z
    _atom_site_U_iso_or_equiv
    _atom_site_adp_type
    _atom_site_calc_flag
    _atom_site_refinement_flags
    _atom_site_occupancy
    _atom_site_symmetry_multiplicity
    _atom_site_disorder_assembly
    _atom_site_disorder_group
    S S1 0.66138(7) 0.09623(3) 0.72876(3) 0.0309(2) Uani d . 1 1 . .
    S S2 0.62373(8) -0.15753(4) 0.53600(3) 0.0381(2) Uani d . 1 1 . .
    O O1 0.5677(2) 0.11000(10) 0.75941(10) 0.0396(6) Uani d . 1 1 . .
    O O2 0.7437(2) 0.13609(10) 0.72052(10) 0.0437(7) Uani d . 1 1 . .
    O O3 0.5218(2) -0.05972(10) 0.71527(10) 0.0374(6) Uani d . 1 1 . .
    H H3O 0.5299 -0.0770 0.7432 0.045 Uiso calc R 1 1 . .
    O O4 0.5978(2) -0.08015(10) 0.80376(10) 0.0396(6) Uani d . 1 1 . .
    O O5 0.7262(2) -0.14821(11) 0.51155(11) 0.0540(8) Uani d . 1 1 . .
    O O6 0.5474(3) -0.11417(10) 0.54076(10) 0.0497(7) Uani d . 1 1 . .
    O O7 0.7200(2) -0.32119(10) 0.55411(10) 0.0408(6) Uani d . 1 1 . .
    H H7O 0.7162 -0.3367 0.5250 0.049 Uiso calc R 1 1 . .
    O O8 0.6761(2) -0.33403(10) 0.46026(10) 0.0425(6) Uani d . 1 1 . .
    N N1 0.7180(2) 0.04324(11) 0.75556(10) 0.0263(6) Uani d . 1 1 . .
    N N2 0.9770(3) 0.08686(16) 0.52782(14) 0.0597(10) Uani d . 1 1 . .
    N N3 0.5641(2) -0.20673(11) 0.50442(10) 0.0327(7) Uani d . 1 1 . .
    N N4 0.3416(3) -0.15139(16) 0.72641(14) 0.0588(10) Uani d . 1 1 . .
    C C1 0.6164(3) 0.07036(14) 0.66852(13) 0.0306(7) Uani d . 1 1 . .
    C C2 0.6175(3) 0.10096(16) 0.62378(14) 0.0409(9) Uani d . 1 1 . .
    H H2 0.6445 0.1368 0.6243 0.049 Uiso calc R 1 1 . .
    C C3 0.5782(4) 0.07843(19) 0.57778(15) 0.0507(11) Uani d . 1 1 . .
    H H3 0.5794 0.0989 0.5464 0.061 Uiso calc R 1 1 . .
    C C4 0.5379(3) 0.02693(19) 0.57723(15) 0.0499(11) Uani d . 1 1 . .
    H H4 0.5101 0.0122 0.5457 0.060 Uiso calc R 1 1 . .
    C C5 0.5374(3) -0.00393(16) 0.62239(14) 0.0378(9) Uani d . 1 1 . .
    H H5 0.5089 -0.0395 0.6217 0.045 Uiso calc R 1 1 . .
    C C6 0.5784(3) 0.01727(14) 0.66865(13) 0.0290(7) Uani d . 1 1 . .
    C C7 0.5841(3) -0.01593(13) 0.71623(12) 0.0271(7) Uani d . 1 1 . .
    C C8 0.6473(3) -0.00275(12) 0.75820(12) 0.0263(7) Uani d . 1 1 . .
    C C9 0.6458(3) -0.03566(14) 0.80539(13) 0.0316(8) Uani d . 1 1 . .
    C C10 0.6942(3) -0.01798(14) 0.85579(13) 0.0305(7) Uani d . 1 1 . .
    C C11 0.6997(3) 0.03570(16) 0.87115(14) 0.0411(9) Uani d . 1 1 . .
    H H11 0.6787 0.0632 0.8474 0.049 Uiso calc R 1 1 . .
    C C12 0.7352(4) 0.04952(18) 0.92032(15) 0.0491(10) Uani d . 1 1 . .
    H H12 0.7380 0.0864 0.9303 0.059 Uiso calc R 1 1 . .
    C C13 0.7665(3) 0.0104(2) 0.95496(15) 0.0508(11) Uani d . 1 1 . .
    H H13 0.7906 0.0199 0.9890 0.061 Uiso calc R 1 1 . .
    C C14 0.7628(4) -0.04306(19) 0.93996(16) 0.0564(12) Uani d . 1 1 . .
    H H14 0.7860 -0.0704 0.9635 0.068 Uiso calc R 1 1 . .
    C C15 0.7258(3) -0.05697(17) 0.89121(15) 0.0452(10) Uani d . 1 1 . .
    H H15 0.7220 -0.0939 0.8817 0.054 Uiso calc R 1 1 . .
    C C16 0.8353(3) 0.03171(15) 0.74483(13) 0.0336(8) Uani d . 1 1 . .
    H H16A 0.8620 0.0055 0.7710 0.040 Uiso calc R 1 1 . .
    H H16B 0.8773 0.0654 0.7493 0.040 Uiso calc R 1 1 . .
    C C17 0.8573(3) 0.00952(15) 0.69091(13) 0.0328(8) Uani d . 1 1 . .
    C C18 0.8915(3) 0.04363(15) 0.65099(14) 0.0345(8) Uani d . 1 1 . .
    H H18 0.9022 0.0809 0.6577 0.041 Uiso calc R 1 1 . .
    C C19 0.9100(3) 0.02299(16) 0.60115(14) 0.0375(8) Uani d . 1 1 . .
    C C20 0.8937(3) -0.03093(16) 0.59040(15) 0.0422(9) Uani d . 1 1 . .
    H H20 0.9052 -0.0445 0.5561 0.051 Uiso calc R 1 1 . .
    C C21 0.8604(3) -0.06509(17) 0.63033(17) 0.0480(10) Uani d . 1 1 . .
    H H21 0.8494 -0.1023 0.6235 0.058 Uiso calc R 1 1 . .
    C C22 0.8431(3) -0.04491(16) 0.68026(15) 0.0393(9) Uani d . 1 1 . .
    H H22 0.8214 -0.0687 0.7074 0.047 Uiso calc R 1 1 . .
    C C23 0.9475(3) 0.05877(17) 0.56028(15) 0.0439(9) Uani d . 1 1 . .
    C C24 0.6470(3) -0.18666(14) 0.59754(13) 0.0321(8) Uani d . 1 1 . .
    C C25 0.6401(3) -0.15611(16) 0.64282(14) 0.0398(9) Uani d . 1 1 . .
    H H25 0.6238 -0.1187 0.6411 0.048 Uiso calc R 1 1 . .
    C C26 0.6573(3) -0.18092(18) 0.69031(15) 0.0466(10) Uani d . 1 1 . .
    H H26 0.6527 -0.1605 0.7216 0.056 Uiso calc R 1 1 . .
    C C27 0.6813(3) -0.23523(18) 0.69267(15) 0.0490(11) Uani d . 1 1 . .
    H H27 0.6938 -0.2519 0.7255 0.059 Uiso calc R 1 1 . .
    C C28 0.6870(3) -0.26550(16) 0.64761(14) 0.0398(9) Uani d . 1 1 . .
    H H28 0.7031 -0.3029 0.6497 0.048 Uiso calc R 1 1 . .
    C C29 0.6696(3) -0.24188(15) 0.59913(13) 0.0328(8) Uani d . 1 1 . .
    C C30 0.6720(3) -0.27439(14) 0.55122(13) 0.0325(8) Uani d . 1 1 . .
    C C31 0.6264(3) -0.25614(14) 0.50470(13) 0.0307(7) Uani d . 1 1 . .
    C C32 0.6338(3) -0.28706(15) 0.45824(14) 0.0339(8) Uani d . 1 1 . .
    C C33 0.5929(3) -0.26812(17) 0.40689(14) 0.0414(9) Uani d . 1 1 . .
    C C34 0.6057(4) -0.21534(18) 0.39001(15) 0.0493(11) Uani d . 1 1 . .
    H H34 0.6391 -0.1893 0.4120 0.059 Uiso calc R 1 1 . .
    C C35 0.5691(4) -0.2010(2) 0.34075(16) 0.0693(16) Uani d . 1 1 . .
    H H35 0.5789 -0.1652 0.3284 0.083 Uiso calc R 1 1 . .
    C C36 0.5181(5) -0.2390(3) 0.30966(19) 0.095(2) Uani d . 1 1 . .
    H H36 0.4909 -0.2288 0.2764 0.114 Uiso calc R 1 1 . .
    C C37 0.5062(5) -0.2912(3) 0.3262(2) 0.093(2) Uani d . 1 1 . .
    H H37 0.4717 -0.3170 0.3043 0.112 Uiso calc R 1 1 . .
    C C38 0.5443(4) -0.3061(2) 0.37450(18) 0.0625(13) Uani d . 1 1 . .
    H H38 0.5375 -0.3425 0.3858 0.075 Uiso calc R 1 1 . .
    C C39 0.4440(3) -0.21431(16) 0.50995(13) 0.0379(9) Uani d . 1 1 . .
    H H39A 0.4183 -0.2390 0.4822 0.046 Uiso calc R 1 1 . .
    H H39B 0.4075 -0.1791 0.5048 0.046 Uiso calc R 1 1 . .
    C C40 0.4112(3) -0.23689(15) 0.56239(13) 0.0331(8) Uani d . 1 1 . .
    C C41 0.3888(3) -0.20189(15) 0.60331(13) 0.0330(8) Uani d . 1 1 . .
    H H41 0.3861 -0.1641 0.5972 0.040 Uiso calc R 1 1 . .
    C C42 0.3703(3) -0.22178(16) 0.65298(14) 0.0372(8) Uani d . 1 1 . .
    C C43 0.3724(3) -0.27700(17) 0.66260(16) 0.0483(10) Uani d . 1 1 . .
    H H43 0.3605 -0.2906 0.6968 0.058 Uiso calc R 1 1 . .
    C C44 0.3921(3) -0.31156(17) 0.62160(17) 0.0502(10) Uani d . 1 1 . .
    H H44 0.3929 -0.3494 0.6276 0.060 Uiso calc R 1 1 . .
    C C45 0.4107(3) -0.29198(16) 0.57163(16) 0.0415(9) Uani d . 1 1 . .
    H H45 0.4232 -0.3164 0.5437 0.050 Uiso calc R 1 1 . .
    C C46 0.3519(3) -0.18360(17) 0.69450(15) 0.0434(9) Uani d . 1 1 . .
loop_
    _atom_site_aniso_label
    _atom_site_aniso_U_11
    _atom_site_aniso_U_22
    _atom_site_aniso_U_33
    _atom_site_aniso_U_12
    _atom_site_aniso_U_13
    _atom_site_aniso_U_23
    S1 0.0379(5) 0.0250(4) 0.0298(4) -0.0035(4) -0.0008(4) 0.0020(3)
    S2 0.0559(6) 0.0277(5) 0.0305(4) 0.0016(4) 0.0034(4) 0.0030(4)
    O1 0.0445(15) 0.0310(13) 0.0432(15) 0.0048(11) 0.0059(12) -0.0061(11)
    O2 0.0533(16) 0.0319(14) 0.0459(15) -0.0144(12) -0.0033(13) 0.0076(12)
    O3 0.0440(15) 0.0278(13) 0.0405(15) -0.0091(11) 0.0007(12) -0.0025(11)
    O4 0.0459(15) 0.0277(13) 0.0450(15) -0.0075(11) -0.0002(12) 0.0096(11)
    O5 0.066(2) 0.0449(17) 0.0514(17) -0.0127(15) 0.0158(15) 0.0044(14)
    O6 0.084(2) 0.0293(14) 0.0359(15) 0.0147(14) -0.0030(14) -0.0010(11)
    O7 0.0501(16) 0.0322(14) 0.0400(14) 0.0122(12) -0.0021(12) 0.0000(11)
    O8 0.0481(16) 0.0334(14) 0.0460(15) 0.0069(12) 0.0071(12) -0.0063(12)
    N1 0.0259(14) 0.0266(14) 0.0264(14) -0.0030(11) -0.0022(11) 0.0050(11)
    N2 0.073(3) 0.062(2) 0.044(2) 0.000(2) 0.0116(19) 0.0078(19)
    N3 0.0446(18) 0.0295(15) 0.0239(14) 0.0095(13) 0.0012(12) 0.0004(12)
    N4 0.075(3) 0.062(2) 0.0398(19) -0.018(2) 0.0150(18) -0.0064(18)
    C1 0.0307(18) 0.0320(18) 0.0293(17) 0.0013(15) -0.0002(14) 0.0034(14)
    C2 0.042(2) 0.040(2) 0.041(2) 0.0005(17) 0.0006(17) 0.0127(17)
    C3 0.054(3) 0.066(3) 0.032(2) 0.003(2) -0.0057(18) 0.015(2)
    C4 0.053(3) 0.070(3) 0.0266(19) 0.002(2) -0.0075(17) -0.0055(19)
    C5 0.041(2) 0.041(2) 0.0321(19) -0.0009(17) -0.0051(16) -0.0060(16)
    C6 0.0267(17) 0.0306(18) 0.0297(17) 0.0068(14) -0.0009(13) -0.0022(14)
    C7 0.0282(17) 0.0220(16) 0.0311(17) -0.0005(13) 0.0042(13) -0.0043(13)
    C8 0.0287(17) 0.0228(15) 0.0275(17) 0.0014(13) 0.0033(13) 0.0037(12)
    C9 0.0306(18) 0.0299(18) 0.0341(18) 0.0021(15) 0.0029(14) 0.0037(14)
    C10 0.0308(18) 0.0296(18) 0.0312(17) 0.0035(14) 0.0056(14) 0.0062(14)
    C11 0.054(2) 0.037(2) 0.0326(19) 0.0121(18) 0.0005(17) 0.0055(16)
    C12 0.061(3) 0.051(3) 0.035(2) 0.004(2) -0.0004(19) -0.0057(19)
    C13 0.053(3) 0.071(3) 0.0281(19) -0.005(2) -0.0031(18) 0.005(2)
    C14 0.067(3) 0.061(3) 0.042(2) -0.011(2) -0.017(2) 0.025(2)
    C15 0.056(3) 0.039(2) 0.041(2) -0.0064(19) -0.0116(19) 0.0138(17)
    C16 0.0257(17) 0.044(2) 0.0316(18) -0.0042(15) -0.0015(14) 0.0038(16)
    C17 0.0225(17) 0.043(2) 0.0323(18) 0.0025(15) -0.0010(14) 0.0029(15)
    C18 0.0290(18) 0.037(2) 0.0372(19) -0.0005(15) 0.0028(15) -0.0010(15)
    C19 0.0308(19) 0.046(2) 0.0358(19) 0.0019(16) 0.0050(15) 0.0011(17)
    C20 0.042(2) 0.045(2) 0.040(2) 0.0006(18) 0.0017(17) -0.0091(18)
    C21 0.048(2) 0.036(2) 0.060(3) 0.0004(19) 0.003(2) -0.0057(19)
    C22 0.032(2) 0.041(2) 0.045(2) 0.0039(17) 0.0039(16) 0.0090(17)
    C23 0.045(2) 0.051(3) 0.036(2) 0.0059(19) 0.0039(17) -0.0040(19)
    C24 0.0323(19) 0.0337(19) 0.0302(17) -0.0019(15) -0.0036(14) 0.0031(14)
    C25 0.042(2) 0.039(2) 0.039(2) 0.0022(17) -0.0084(17) -0.0082(16)
    C26 0.052(2) 0.054(3) 0.033(2) 0.005(2) -0.0125(18) -0.0113(18)
    C27 0.051(2) 0.063(3) 0.032(2) 0.010(2) -0.0112(18) 0.0040(19)
    C28 0.044(2) 0.039(2) 0.036(2) 0.0098(17) -0.0068(16) 0.0038(16)
    C29 0.0276(17) 0.039(2) 0.0316(18) 0.0006(15) -0.0014(14) -0.0010(15)
    C30 0.0318(18) 0.0308(18) 0.0348(18) 0.0009(15) 0.0022(15) 0.0024(15)
    C31 0.0357(18) 0.0287(18) 0.0276(16) 0.0036(15) 0.0017(14) 0.0002(13)
    C32 0.0304(18) 0.036(2) 0.0357(18) -0.0008(15) 0.0042(15) -0.0038(15)
    C33 0.040(2) 0.053(2) 0.0313(19) 0.0142(18) 0.0005(16) -0.0107(17)
    C34 0.057(3) 0.058(3) 0.034(2) 0.013(2) 0.0097(19) -0.0008(19)
    C35 0.087(4) 0.088(4) 0.032(2) 0.043(3) 0.009(2) 0.010(2)
    C36 0.120(5) 0.128(6) 0.037(3) 0.071(5) -0.021(3) -0.022(3)
    C37 0.116(5) 0.098(5) 0.066(4) 0.046(4) -0.042(3) -0.042(3)
    C38 0.071(3) 0.066(3) 0.050(3) 0.020(3) -0.017(2) -0.023(2)
    C39 0.040(2) 0.045(2) 0.0282(18) 0.0172(17) -0.0049(15) -0.0058(16)
    C40 0.0270(17) 0.039(2) 0.0328(18) 0.0045(15) -0.0042(14) -0.0005(15)
    C41 0.0320(19) 0.0333(19) 0.0337(18) 0.0031(15) -0.0014(15) 0.0003(15)
    C42 0.036(2) 0.043(2) 0.0326(18) -0.0082(17) -0.0006(15) -0.0003(16)
    C43 0.053(3) 0.046(2) 0.045(2) -0.013(2) -0.001(2) 0.0074(19)
    C44 0.049(3) 0.038(2) 0.063(3) -0.0089(19) -0.002(2) 0.006(2)
    C45 0.035(2) 0.039(2) 0.050(2) -0.0032(17) -0.0028(17) -0.0092(18)
    C46 0.048(2) 0.048(2) 0.035(2) -0.0126(19) 0.0075(17) 0.0014(18)
_geom_special_details
;
All e.s.d.'s (except the e.s.d. in the dihedral angle between two l.s. planes)
are estimated using the full covariance matrix. The cell e.s.d.'s are taken
into account individually in the estimation of e.s.d.'s in distances, angles
and torsion angles; correlations between e.s.d.'s in cell parameters are only
used when they are defined by crystal symmetry. An approximate (isotropic)
treatment of cell e.s.d.'s is used for estimating e.s.d.'s involving l.s.
planes.
;
loop_
    _geom_bond_atom_site_label_1
    _geom_bond_atom_site_label_2
    _geom_bond_site_symmetry_2
    _geom_bond_distance
    _geom_bond_publ_flag
    S1 O2 . 1.430(3) ?
    S1 O1 . 1.434(3) ?
    S1 N1 . 1.638(3) ?
    S1 C1 . 1.760(3) ?
    S2 O5 . 1.425(3) ?
    S2 O6 . 1.432(3) ?
    S2 N3 . 1.637(3) ?
    S2 C24 . 1.757(3) ?
    O3 C7 . 1.329(4) ?
    O3 H3O . 0.8400 ?
    O4 C9 . 1.252(4) ?
    O7 C30 . 1.304(4) ?
    O7 H7O . 0.8400 ?
    O8 C32 . 1.276(4) ?
    N1 C8 . 1.435(4) ?
    N1 C16 . 1.495(4) ?
    N2 C23 . 1.143(5) ?
    N3 C31 . 1.445(4) ?
    N3 C39 . 1.495(5) ?
    N4 C46 . 1.150(5) ?
    C1 C2 . 1.374(5) ?
    C1 C6 . 1.397(5) ?
    C2 C3 . 1.390(5) ?
    C2 H2 . 0.9500 ?
    C3 C4 . 1.370(6) ?
    C3 H3 . 0.9500 ?
    C4 C5 . 1.386(5) ?
    C4 H4 . 0.9500 ?
    C5 C6 . 1.391(5) ?
    C5 H5 . 0.9500 ?
    C6 C7 . 1.472(5) ?
    C7 C8 . 1.366(4) ?
    C8 C9 . 1.458(4) ?
    C9 C10 . 1.487(5) ?
    C10 C15 . 1.381(5) ?
    C10 C11 . 1.390(5) ?
    C11 C12 . 1.376(5) ?
    C11 H11 . 0.9500 ?
    C12 C13 . 1.371(6) ?
    C12 H12 . 0.9500 ?
    C13 C14 . 1.380(6) ?
    C13 H13 . 0.9500 ?
    C14 C15 . 1.373(5) ?
    C14 H14 . 0.9500 ?
    C15 H15 . 0.9500 ?
    C16 C17 . 1.511(5) ?
    C16 H16A . 0.9900 ?
    C16 H16B . 0.9900 ?
    C17 C22 . 1.388(5) ?
    C17 C18 . 1.392(5) ?
    C18 C19 . 1.394(5) ?
    C18 H18 . 0.9500 ?
    C19 C20 . 1.380(5) ?
    C19 C23 . 1.447(5) ?
    C20 C21 . 1.389(6) ?
    C20 H20 . 0.9500 ?
    C21 C22 . 1.389(5) ?
    C21 H21 . 0.9500 ?
    C22 H22 . 0.9500 ?
    C24 C25 . 1.388(5) ?
    C24 C29 . 1.398(5) ?
    C25 C26 . 1.379(5) ?
    C25 H25 . 0.9500 ?
    C26 C27 . 1.380(6) ?
    C26 H26 . 0.9500 ?
    C27 C28 . 1.378(5) ?
    C27 H27 . 0.9500 ?
    C28 C29 . 1.389(5) ?
    C28 H28 . 0.9500 ?
    C29 C30 . 1.468(5) ?
    C30 C31 . 1.392(5) ?
    C31 C32 . 1.419(5) ?
    C32 C33 . 1.484(5) ?
    C33 C34 . 1.387(6) ?
    C33 C38 . 1.391(6) ?
    C34 C35 . 1.386(6) ?
    C34 H34 . 0.9500 ?
    C35 C36 . 1.384(8) ?
    C35 H35 . 0.9500 ?
    C36 C37 . 1.370(9) ?
    C36 H36 . 0.9500 ?
    C37 C38 . 1.374(7) ?
    C37 H37 . 0.9500 ?
    C38 H38 . 0.9500 ?
    C39 C40 . 1.510(5) ?
    C39 H39A . 0.9900 ?
    C39 H39B . 0.9900 ?
    C40 C45 . 1.386(5) ?
    C40 C41 . 1.388(5) ?
    C41 C42 . 1.383(5) ?
    C41 H41 . 0.9500 ?
    C42 C43 . 1.391(5) ?
    C42 C46 . 1.441(5) ?
    C43 C44 . 1.377(6) ?
    C43 H43 . 0.9500 ?
    C44 C45 . 1.388(6) ?
    C44 H44 . 0.9500 ?
    C45 H45 . 0.9500 ?
loop_
    _geom_angle_atom_site_label_1
    _geom_angle_atom_site_label_2
    _geom_angle_atom_site_label_3
    _geom_angle_site_symmetry_1
    _geom_angle_site_symmetry_3
    _geom_angle
    _geom_angle_publ_flag
    O2 S1 O1 . . 118.94(16) ?
    O2 S1 N1 . . 108.41(15) ?
    O1 S1 N1 . . 107.60(15) ?
    O2 S1 C1 . . 110.17(16) ?
    O1 S1 C1 . . 108.35(16) ?
    N1 S1 C1 . . 102.02(15) ?
    O5 S2 O6 . . 119.62(18) ?
    O5 S2 N3 . . 107.42(17) ?
    O6 S2 N3 . . 107.96(17) ?
    O5 S2 C24 . . 108.49(18) ?
    O6 S2 C24 . . 109.82(16) ?
    N3 S2 C24 . . 102.09(16) ?
    C7 O3 H3O . . 109.5 ?
    C30 O7 H7O . . 109.5 ?
    C8 N1 C16 . . 116.1(3) ?
    C8 N1 S1 . . 113.6(2) ?
    C16 N1 S1 . . 119.1(2) ?
    C31 N3 C39 . . 114.6(3) ?
    C31 N3 S2 . . 113.1(2) ?
    C39 N3 S2 . . 119.3(2) ?
    C2 C1 C6 . . 121.7(3) ?
    C2 C1 S1 . . 121.8(3) ?
    C6 C1 S1 . . 116.5(2) ?
    C1 C2 C3 . . 118.8(4) ?
    C1 C2 H2 . . 120.6 ?
    C3 C2 H2 . . 120.6 ?
    C4 C3 C2 . . 120.6(4) ?
    C4 C3 H3 . . 119.7 ?
    C2 C3 H3 . . 119.7 ?
    C3 C4 C5 . . 120.5(4) ?
    C3 C4 H4 . . 119.7 ?
    C5 C4 H4 . . 119.7 ?
    C4 C5 C6 . . 120.0(4) ?
    C4 C5 H5 . . 120.0 ?
    C6 C5 H5 . . 120.0 ?
    C5 C6 C1 . . 118.4(3) ?
    C5 C6 C7 . . 120.7(3) ?
    C1 C6 C7 . . 120.9(3) ?
    O3 C7 C8 . . 122.5(3) ?
    O3 C7 C6 . . 114.5(3) ?
    C8 C7 C6 . . 123.0(3) ?
    C7 C8 N1 . . 119.8(3) ?
    C7 C8 C9 . . 120.7(3) ?
    N1 C8 C9 . . 119.4(3) ?
    O4 C9 C8 . . 118.1(3) ?
    O4 C9 C10 . . 118.5(3) ?
    C8 C9 C10 . . 123.3(3) ?
    C15 C10 C11 . . 118.1(3) ?
    C15 C10 C9 . . 118.4(3) ?
    C11 C10 C9 . . 123.2(3) ?
    C12 C11 C10 . . 120.9(4) ?
    C12 C11 H11 . . 119.6 ?
    C10 C11 H11 . . 119.6 ?
    C13 C12 C11 . . 120.3(4) ?
    C13 C12 H12 . . 119.8 ?
    C11 C12 H12 . . 119.8 ?
    C12 C13 C14 . . 119.4(4) ?
    C12 C13 H13 . . 120.3 ?
    C14 C13 H13 . . 120.3 ?
    C15 C14 C13 . . 120.4(4) ?
    C15 C14 H14 . . 119.8 ?
    C13 C14 H14 . . 119.8 ?
    C14 C15 C10 . . 121.0(4) ?
    C14 C15 H15 . . 119.5 ?
    C10 C15 H15 . . 119.5 ?
    N1 C16 C17 . . 114.2(3) ?
    N1 C16 H16A . . 108.7 ?
    C17 C16 H16A . . 108.7 ?
    N1 C16 H16B . . 108.7 ?
    C17 C16 H16B . . 108.7 ?
    H16A C16 H16B . . 107.6 ?
    C22 C17 C18 . . 119.0(3) ?
    C22 C17 C16 . . 120.7(3) ?
    C18 C17 C16 . . 120.3(3) ?
    C17 C18 C19 . . 119.9(4) ?
    C17 C18 H18 . . 120.0 ?
    C19 C18 H18 . . 120.0 ?
    C20 C19 C18 . . 121.0(4) ?
    C20 C19 C23 . . 119.7(4) ?
    C18 C19 C23 . . 119.3(4) ?
    C19 C20 C21 . . 119.1(4) ?
    C19 C20 H20 . . 120.4 ?
    C21 C20 H20 . . 120.4 ?
    C22 C21 C20 . . 120.2(4) ?
    C22 C21 H21 . . 119.9 ?
    C20 C21 H21 . . 119.9 ?
    C17 C22 C21 . . 120.8(4) ?
    C17 C22 H22 . . 119.6 ?
    C21 C22 H22 . . 119.6 ?
    N2 C23 C19 . . 179.7(5) ?
    C25 C24 C29 . . 121.5(3) ?
    C25 C24 S2 . . 121.0(3) ?
    C29 C24 S2 . . 117.5(3) ?
    C26 C25 C24 . . 118.9(4) ?
    C26 C25 H25 . . 120.5 ?
    C24 C25 H25 . . 120.5 ?
    C25 C26 C27 . . 120.4(4) ?
    C25 C26 H26 . . 119.8 ?
    C27 C26 H26 . . 119.8 ?
    C28 C27 C26 . . 120.4(4) ?
    C28 C27 H27 . . 119.8 ?
    C26 C27 H27 . . 119.8 ?
    C27 C28 C29 . . 120.7(4) ?
    C27 C28 H28 . . 119.7 ?
    C29 C28 H28 . . 119.7 ?
    C28 C29 C24 . . 118.0(3) ?
    C28 C29 C30 . . 120.8(3) ?
    C24 C29 C30 . . 121.2(3) ?
    O7 C30 C31 . . 121.3(3) ?
    O7 C30 C29 . . 116.7(3) ?
    C31 C30 C29 . . 121.9(3) ?
    C30 C31 C32 . . 121.1(3) ?
    C30 C31 N3 . . 119.6(3) ?
    C32 C31 N3 . . 119.2(3) ?
    O8 C32 C31 . . 119.1(3) ?
    O8 C32 C33 . . 117.6(3) ?
    C31 C32 C33 . . 123.4(3) ?
    C34 C33 C38 . . 120.2(4) ?
    C34 C33 C32 . . 122.4(4) ?
    C38 C33 C32 . . 117.3(4) ?
    C35 C34 C33 . . 119.2(4) ?
    C35 C34 H34 . . 120.4 ?
    C33 C34 H34 . . 120.4 ?
    C36 C35 C34 . . 119.8(5) ?
    C36 C35 H35 . . 120.1 ?
    C34 C35 H35 . . 120.1 ?
    C37 C36 C35 . . 120.9(5) ?
    C37 C36 H36 . . 119.5 ?
    C35 C36 H36 . . 119.5 ?
    C36 C37 C38 . . 119.8(5) ?
    C36 C37 H37 . . 120.1 ?
    C38 C37 H37 . . 120.1 ?
    C37 C38 C33 . . 120.1(5) ?
    C37 C38 H38 . . 120.0 ?
    C33 C38 H38 . . 120.0 ?
    N3 C39 C40 . . 113.3(3) ?
    N3 C39 H39A . . 108.9 ?
    C40 C39 H39A . . 108.9 ?
    N3 C39 H39B . . 108.9 ?
    C40 C39 H39B . . 108.9 ?
    H39A C39 H39B . . 107.7 ?
    C45 C40 C41 . . 119.1(3) ?
    C45 C40 C39 . . 121.2(3) ?
    C41 C40 C39 . . 119.5(3) ?
    C42 C41 C40 . . 120.2(3) ?
    C42 C41 H41 . . 119.9 ?
    C40 C41 H41 . . 119.9 ?
    C41 C42 C43 . . 120.7(4) ?
    C41 C42 C46 . . 118.0(3) ?
    C43 C42 C46 . . 121.3(4) ?
    C44 C43 C42 . . 118.7(4) ?
    C44 C43 H43 . . 120.6 ?
    C42 C43 H43 . . 120.6 ?
    C43 C44 C45 . . 121.0(4) ?
    C43 C44 H44 . . 119.5 ?
    C45 C44 H44 . . 119.5 ?
    C40 C45 C44 . . 120.2(4) ?
    C40 C45 H45 . . 119.9 ?
    C44 C45 H45 . . 119.9 ?
    N4 C46 C42 . . 176.3(4) ?
loop_
    _geom_torsion_atom_site_label_1
    _geom_torsion_atom_site_label_2
    _geom_torsion_atom_site_label_3
    _geom_torsion_atom_site_label_4
    _geom_torsion_site_symmetry_1
    _geom_torsion_site_symmetry_2
    _geom_torsion_site_symmetry_3
    _geom_torsion_site_symmetry_4
    _geom_torsion
    _geom_torsion_publ_flag
    O2 S1 N1 C8 . . . . -170.7(2) ?
    O1 S1 N1 C8 . . . . 59.5(3) ?
    C1 S1 N1 C8 . . . . -54.4(2) ?
    O2 S1 N1 C16 . . . . -28.2(3) ?
    O1 S1 N1 C16 . . . . -158.1(2) ?
    C1 S1 N1 C16 . . . . 88.0(3) ?
    O5 S2 N3 C31 . . . . 59.5(3) ?
    O6 S2 N3 C31 . . . . -170.3(2) ?
    C24 S2 N3 C31 . . . . -54.6(3) ?
    O5 S2 N3 C39 . . . . -161.3(3) ?
    O6 S2 N3 C39 . . . . -31.0(3) ?
    C24 S2 N3 C39 . . . . 84.7(3) ?
    O2 S1 C1 C2 . . . . -29.8(4) ?
    O1 S1 C1 C2 . . . . 101.9(3) ?
    N1 S1 C1 C2 . . . . -144.8(3) ?
    O2 S1 C1 C6 . . . . 151.0(3) ?
    O1 S1 C1 C6 . . . . -77.4(3) ?
    N1 S1 C1 C6 . . . . 36.0(3) ?
    C6 C1 C2 C3 . . . . 0.8(6) ?
    S1 C1 C2 C3 . . . . -178.4(3) ?
    C1 C2 C3 C4 . . . . 0.9(6) ?
    C2 C3 C4 C5 . . . . -1.1(7) ?
    C3 C4 C5 C6 . . . . -0.3(6) ?
    C4 C5 C6 C1 . . . . 2.0(5) ?
    C4 C5 C6 C7 . . . . -176.5(3) ?
    C2 C1 C6 C5 . . . . -2.2(5) ?
    S1 C1 C6 C5 . . . . 177.0(3) ?
    C2 C1 C6 C7 . . . . 176.3(3) ?
    S1 C1 C6 C7 . . . . -4.5(4) ?
    C5 C6 C7 O3 . . . . -17.8(5) ?
    C1 C6 C7 O3 . . . . 163.8(3) ?
    C5 C6 C7 C8 . . . . 162.8(3) ?
    C1 C6 C7 C8 . . . . -15.6(5) ?
    O3 C7 C8 N1 . . . . 176.1(3) ?
    C6 C7 C8 N1 . . . . -4.5(5) ?
    O3 C7 C8 C9 . . . . -2.4(5) ?
    C6 C7 C8 C9 . . . . 176.9(3) ?
    C16 N1 C8 C7 . . . . -100.3(3) ?
    S1 N1 C8 C7 . . . . 43.3(4) ?
    C16 N1 C8 C9 . . . . 78.3(4) ?
    S1 N1 C8 C9 . . . . -138.1(3) ?
    C7 C8 C9 O4 . . . . 10.1(5) ?
    N1 C8 C9 O4 . . . . -168.4(3) ?
    C7 C8 C9 C10 . . . . -167.1(3) ?
    N1 C8 C9 C10 . . . . 14.3(5) ?
    O4 C9 C10 C15 . . . . 26.9(5) ?
    C8 C9 C10 C15 . . . . -155.9(3) ?
    O4 C9 C10 C11 . . . . -146.8(4) ?
    C8 C9 C10 C11 . . . . 30.4(5) ?
    C15 C10 C11 C12 . . . . -0.3(6) ?
    C9 C10 C11 C12 . . . . 173.4(4) ?
    C10 C11 C12 C13 . . . . 0.5(6) ?
    C11 C12 C13 C14 . . . . 0.4(7) ?
    C12 C13 C14 C15 . . . . -1.4(7) ?
    C13 C14 C15 C10 . . . . 1.6(7) ?
    C11 C10 C15 C14 . . . . -0.7(6) ?
    C9 C10 C15 C14 . . . . -174.7(4) ?
    C8 N1 C16 C17 . . . . 67.1(4) ?
    S1 N1 C16 C17 . . . . -74.4(4) ?
    N1 C16 C17 C22 . . . . -82.0(4) ?
    N1 C16 C17 C18 . . . . 97.5(4) ?
    C22 C17 C18 C19 . . . . 0.6(5) ?
    C16 C17 C18 C19 . . . . -179.0(3) ?
    C17 C18 C19 C20 . . . . 0.8(5) ?
    C17 C18 C19 C23 . . . . -178.9(3) ?
    C18 C19 C20 C21 . . . . -1.3(6) ?
    C23 C19 C20 C21 . . . . 178.4(4) ?
    C19 C20 C21 C22 . . . . 0.4(6) ?
    C18 C17 C22 C21 . . . . -1.4(5) ?
    C16 C17 C22 C21 . . . . 178.2(3) ?
    C20 C21 C22 C17 . . . . 0.9(6) ?
    O5 S2 C24 C25 . . . . 102.0(3) ?
    O6 S2 C24 C25 . . . . -30.4(4) ?
    N3 S2 C24 C25 . . . . -144.8(3) ?
    O5 S2 C24 C29 . . . . -79.7(3) ?
    O6 S2 C24 C29 . . . . 147.9(3) ?
    N3 S2 C24 C29 . . . . 33.6(3) ?
    C29 C24 C25 C26 . . . . 0.7(6) ?
    S2 C24 C25 C26 . . . . 179.0(3) ?
    C24 C25 C26 C27 . . . . 0.2(6) ?
    C25 C26 C27 C28 . . . . -0.7(7) ?
    C26 C27 C28 C29 . . . . 0.4(6) ?
    C27 C28 C29 C24 . . . . 0.4(6) ?
    C27 C28 C29 C30 . . . . -177.8(4) ?
    C25 C24 C29 C28 . . . . -1.0(5) ?
    S2 C24 C29 C28 . . . . -179.3(3) ?
    C25 C24 C29 C30 . . . . 177.3(3) ?
    S2 C24 C29 C30 . . . . -1.1(5) ?
    C28 C29 C30 O7 . . . . -18.8(5) ?
    C24 C29 C30 O7 . . . . 163.0(3) ?
    C28 C29 C30 C31 . . . . 161.9(3) ?
    C24 C29 C30 C31 . . . . -16.4(5) ?
    O7 C30 C31 C32 . . . . -2.2(5) ?
    C29 C30 C31 C32 . . . . 177.1(3) ?
    O7 C30 C31 N3 . . . . 173.5(3) ?
    C29 C30 C31 N3 . . . . -7.2(5) ?
    C39 N3 C31 C30 . . . . -95.1(4) ?
    S2 N3 C31 C30 . . . . 46.1(4) ?
    C39 N3 C31 C32 . . . . 80.7(4) ?
    S2 N3 C31 C32 . . . . -138.0(3) ?
    C30 C31 C32 O8 . . . . 5.2(5) ?
    N3 C31 C32 O8 . . . . -170.6(3) ?
    C30 C31 C32 C33 . . . . -176.0(3) ?
    N3 C31 C32 C33 . . . . 8.2(5) ?
    O8 C32 C33 C34 . . . . -140.8(4) ?
    C31 C32 C33 C34 . . . . 40.4(6) ?
    O8 C32 C33 C38 . . . . 36.6(5) ?
    C31 C32 C33 C38 . . . . -142.2(4) ?
    C38 C33 C34 C35 . . . . 0.3(6) ?
    C32 C33 C34 C35 . . . . 177.6(4) ?
    C33 C34 C35 C36 . . . . 1.6(7) ?
    C34 C35 C36 C37 . . . . -2.1(8) ?
    C35 C36 C37 C38 . . . . 0.6(10) ?
    C36 C37 C38 C33 . . . . 1.3(9) ?
    C34 C33 C38 C37 . . . . -1.7(7) ?
    C32 C33 C38 C37 . . . . -179.1(4) ?
    C31 N3 C39 C40 . . . . 65.9(4) ?
    S2 N3 C39 C40 . . . . -72.8(4) ?
    N3 C39 C40 C45 . . . . -85.6(4) ?
    N3 C39 C40 C41 . . . . 89.6(4) ?
    C45 C40 C41 C42 . . . . 2.4(5) ?
    C39 C40 C41 C42 . . . . -172.9(3) ?
    C40 C41 C42 C43 . . . . -0.8(6) ?
    C40 C41 C42 C46 . . . . 177.4(3) ?
    C41 C42 C43 C44 . . . . -0.7(6) ?
    C46 C42 C43 C44 . . . . -178.9(4) ?
    C42 C43 C44 C45 . . . . 0.7(6) ?
    C41 C40 C45 C44 . . . . -2.4(5) ?
    C39 C40 C45 C44 . . . . 172.8(3) ?
    C43 C44 C45 C40 . . . . 0.8(6) ?
loop_
    _geom_hbond_atom_site_label_D
    _geom_hbond_atom_site_label_H
    _geom_hbond_atom_site_label_A
    _geom_hbond_site_symmetry_A
    _geom_hbond_distance_DH
    _geom_hbond_distance_HA
    _geom_hbond_distance_DA
    _geom_hbond_angle_DHA
    _geom_hbond_publ_flag
    C16 H16A O3 6_657 0.99 2.57 3.382(4) 139.4 y
    C16 H16B O1 6_657 0.99 2.60 3.456(4) 145.1 y
    C28 H28 O2 7_755 0.95 2.45 3.188(4) 134.5 y
    O3 H3O O4 . 0.84 1.76 2.503(4) 145.8 y
    O7 H7O O8 . 0.84 1.73 2.484(4) 147.9 y
    C11 H11 N1 . 0.95 2.45 2.974(4) 114.6 y
    C16 H16B O2 . 0.99 2.51 2.890(5) 102.3 n
    C34 H34 N3 . 0.95 2.58 2.982(5) 106.0 y
    C39 H39B O6 . 0.99 2.53 2.899(5) 101.8 n
