# Supplementary material for: 3-[(3-Benzoyl-4-hy­droxy-1,1-dioxo-2H-1λ6,2-benzothia­zin-2-yl)meth­yl]benzo­nitrile
Source: Acta Crystallogr Sect E Struct Rep Online. 2011 Dec 10;68(Pt 1):o91. doi: 10.1107/S1600536811052706 (PMC3254442; doi:10.1107/S1600536811052706)
Supplement: Supplementary file 2 [file e-68-00o91-Isup2.hkl]

#
# h,k,l, Fc-squared, Fo-squared, sigma(Fo-squared) and status flag
#
data_I
_shelx_title ' Compound X'
_shelx_refln_list_code          4
_shelx_F_calc_maximum      643.83
_exptl_crystal_F_000      3456.00
_reflns_d_resolution_high  0.7701
 
loop_
 _symmetry_equiv_pos_as_xyz
 'x, y, z'
 '-x+1/2, -y, z+1/2'
 'x+1/2, -y+1/2, -z'
 '-x, y+1/2, -z+1/2'
 '-x, -y, -z'
 'x-1/2, y, -z-1/2'
 '-x-1/2, y-1/2, z'
 'x, -y-1/2, z-1/2'
 
_cell_length_a    12.2900
_cell_length_b    24.7970
_cell_length_c    25.6080
_cell_angle_alpha  90.000
_cell_angle_beta   90.000
_cell_angle_gamma  90.000
 
_shelx_F_squared_multiplier     1.000
 
loop_
 _refln_index_h
 _refln_index_k
 _refln_index_l
 _refln_F_squared_calc
 _refln_F_squared_meas
 _refln_F_squared_sigma
 _refln_observed_status
   4   0   0   259255.19   261256.98   3618.75 o
   8   0   0     5130.45     4887.54    113.66 o
   4   1   0    11820.65    12830.95    133.79 o
   6   1   0    11916.16    12057.61    162.07 o
   8   1   0     2090.24     2144.93     34.26 o
  10   1   0      549.12      624.88     22.30 o
  12   1   0      163.15      211.01     75.05 o
  14   1   0      172.18      417.13     69.07 o
   0   2   0       11.75       -5.44      5.44 o
   2   2   0     7768.70     7701.40    155.54 o
   4   2   0    38837.10    39646.36    440.52 o
   6   2   0     1933.27     2003.53     33.17 o
   8   2   0        3.71       21.75      5.44 o
  10   2   0      423.19      516.11     16.86 o
  12   2   0      177.17      180.01     21.75 o
  14   2   0      272.29      114.21     64.72 o
   2   3   0    64300.07    66013.63   1478.17 o
   4   3   0    67822.86    67614.72    766.82 o
   6   3   0      246.27      300.20     10.33 o
   8   3   0     2249.84     1997.00     39.70 o
  10   3   0     4024.75     3966.27    102.24 o
  12   3   0      819.45      740.72     48.40 o
   2   4   0     4766.61     4835.88    102.79 o
   4   4   0     7883.23     9447.15    128.89 o
   6   4   0        5.40       21.75     10.88 o
   8   4   0     1421.54     1375.93     43.51 o
  10   4   0     2138.33     1977.42     65.81 o
  12   4   0       48.91       38.61     21.75 o
  14   4   0        9.60      -70.70     59.28 o
   2   5   0     1784.16     1591.84     41.33 o
   4   5   0     3935.33     4201.75     66.89 o
   6   5   0     1118.59     1043.10     42.96 o
   8   5   0     3225.23     3133.10     65.81 o
  10   5   0     3976.66     4003.79    102.79 o
  12   5   0     1661.40     1568.45     87.56 o
  14   5   0      301.76      282.80    104.42 o
   2   6   0    34814.12    37303.47    712.44 o
   4   6   0      160.20      168.59     11.42 o
   6   6   0      216.91       81.03     10.88 o
   8   6   0     2340.36     2010.60     46.23 o
  10   6   0      903.33      852.75     42.96 o
  12   6   0      945.27     1081.71     58.19 o
  14   6   0      921.90     1014.82    136.51 o
   2   7   0    33426.51    32911.37    561.79 o
   4   7   0      850.03      708.63     23.39 o
   6   7   0     3809.55     4163.68     76.14 o
   8   7   0     1921.68     1918.69     45.14 o
  10   7   0      445.41      516.11     36.98 o
  12   7   0     1846.02     1977.42    111.49 o
  14   7   0      181.81       86.47     58.74 o
   0   8   0    25235.48    25751.10    615.63 o
   2   8   0      361.35      331.75     21.75 o
   4   8   0      366.60      417.13     21.21 o
   6   8   0      232.17      292.59     15.23 o
   8   8   0     2509.39     2858.45     78.86 o
  10   8   0      104.05       97.89     27.74 o
  12   8   0      918.96      945.75     63.63 o
  14   8   0       12.44      135.96     65.26 o
   2   9   0    39805.88    40651.38    802.72 o
   4   9   0    14166.60    15606.20    276.27 o
   6   9   0    16820.70    18252.55    318.69 o
   8   9   0     1446.93     1186.13     65.81 o
  10   9   0      302.99      273.01     31.54 o
  12   9   0      238.31      130.52     32.09 o
  14   9   0        1.85      -88.92     59.28 o
   2  10   0    63055.26    71188.87   1691.90 o
   4  10   0     6807.46     7740.01    168.59 o
   6  10   0      517.96      658.60     34.26 o
   8  10   0     5258.00     5405.83    129.98 o
  10  10   0     1622.35     1639.15     65.81 o
  12  10   0      526.29      673.82     61.45 o
  14  10   0      254.19      326.31     42.42 o
   2  11   0    16933.18    16014.63    429.09 o
   4  11   0      329.75      315.97     26.10 o
   6  11   0      461.98      599.32     32.63 o
   8  11   0       43.12      174.03     33.17 o
  10  11   0     1397.51     1392.25     93.54 o
  12  11   0      702.54      516.11     60.37 o
  14  11   0       80.54        0.00     54.38 o
   0  12   0     1282.70     1028.96     80.49 o
   2  12   0     1748.37     1874.09    102.24 o
   4  12   0    13029.34    13818.04    294.76 o
   6  12   0    11655.77    11799.82    256.15 o
   8  12   0      157.96      125.63     16.32 o
  10  12   0        4.34       70.70     32.09 o
  12  12   0      212.13      119.10     38.61 o
  14  12   0       21.88       65.81     44.05 o
   2  13   0     4227.36     5580.95    165.33 o
   4  13   0    10520.97    13049.04    320.33 o
   6  13   0      815.84     1091.50     44.05 o
   8  13   0     1577.30     1226.92     62.00 o
  10  13   0      802.42     1028.96     66.35 o
  12  13   0       17.48       48.95     33.17 o
   2  14   0     6578.76     7533.90    179.47 o
   4  14   0       62.12      -16.32     22.30 o
   6  14   0     4163.77     3837.38    100.61 o
   8  14   0     2197.81     2117.74     74.51 o
  10  14   0       50.66       59.82     33.17 o
  12  14   0      825.80      624.88     55.47 o
  14  14   0        2.50       65.81     44.05 o
   2  15   0     2907.67     2117.74    135.96 o
   4  15   0        2.08       10.88     21.75 o
   6  15   0      748.99      870.15     43.51 o
   8  15   0     2409.74     2390.75     86.47 o
  10  15   0      262.61      402.45     50.03 o
  12  15   0        0.05      -54.38     48.95 o
  14  15   0        1.76      -16.32     59.82 o
   2  16   0     1381.59     1669.06    102.24 o
   4  16   0    17182.69    17289.40    368.73 o
   6  16   0      873.81      760.84     36.44 o
   8  16   0        2.48      -57.92     38.61 o
  10  16   0       53.13       27.19     38.07 o
   2  17   0      939.75     1062.67     86.47 o
   4  17   0     1543.73     1476.00     90.82 o
   6  17   0     2926.84     2819.30    117.47 o
   8  17   0      175.96      168.59     53.84 o
  10  17   0      197.59      435.62     55.47 o
  12  17   0     1034.83     1170.90     90.82 o
   2  18   0      232.55      217.54     43.51 o
   4  18   0       28.25      -16.32     33.17 o
   6  18   0      827.25      539.50     44.60 o
   8  18   0        3.56      -16.32     43.51 o
  10  18   0     1048.37      728.75     75.59 o
  12  18   0      824.14      822.84     88.65 o
   2  19   0     4092.22     4673.27    161.52 o
   4  19   0     4833.27     4365.99    156.08 o
   6  19   0     3503.89     2718.14     92.45 o
   8  19   0      111.54      140.86     48.95 o
  10  19   0      102.23       27.19     54.93 o
  12  19   0      145.73      217.54     65.26 o
   0  20   0     5327.15     4683.60    252.34 o
   2  20   0      467.15      670.02     60.91 o
   4  20   0      118.44       27.19     38.07 o
   6  20   0      921.56      914.20     71.24 o
   8  20   0     1376.53     1096.39     78.31 o
  10  20   0     1762.76     2043.77    113.12 o
  12  20   0      107.53      162.61     71.24 o
   2  21   0     1426.09     1675.05     90.82 o
   4  21   0      174.06      174.03     42.96 o
   6  21   0       15.74      228.42     97.89 o
   8  21   0        1.04      108.23     42.96 o
  10  21   0     1604.31     1867.57    171.86 o
  12  21   0      238.06      146.29     48.40 o
   0  22   0       95.43      211.01     70.70 o
   2  22   0    10489.47    10689.83    320.33 o
   4  22   0     2214.49     1791.97    100.07 o
   6  22   0     2448.08     2137.86    143.03 o
   8  22   0       10.86      -10.88     54.93 o
  10  22   0      565.19      685.25     77.23 o
   2  23   0     3840.81     5085.50    189.26 o
   4  23   0      330.64      563.97     66.35 o
   6  23   0     3306.10     3075.45    188.17 o
   8  23   0     1368.97     1874.09    114.75 o
  10  23   0       70.52       86.47     54.93 o
   0  24   0      480.46      140.86     97.89 o
   2  24   0       15.25      180.01     49.49 o
   4  24   0       31.49       54.38     54.38 o
   6  24   0       21.62        0.00     54.38 o
   8  24   0      205.01      221.89     59.28 o
  10  24   0        3.47      457.37    110.40 o
   2  25   0       50.22      -10.88     54.93 o
   4  25   0      849.02      900.61     93.00 o
   6  25   0      189.17      353.50     80.49 o
   8  25   0      320.62      326.31     58.74 o
  10  25   0      364.60      525.90     97.89 o
   0  26   0      121.16      108.23     64.17 o
   2  26   0       39.33       97.89     70.16 o
   4  26   0     1339.26     1481.98    107.68 o
   6  26   0       67.50      376.34    102.79 o
   8  26   0      478.51      385.04     66.35 o
   2  27   0     4829.66     4582.99    199.59 o
   4  27   0       19.73      261.05     71.24 o
   6  27   0     1488.62     1880.07    185.45 o
   8  27   0      240.64      228.42     60.37 o
   0  28   0       76.43      -91.91    103.33 o
   2  28   0       28.06      376.34     77.23 o
   4  28   0       65.15      -38.61     65.81 o
   6  28   0        0.03      -91.91     65.26 o
   2  29   0      336.47      353.50     75.05 o
   4  29   0       82.61      282.80    119.10 o
   6  29   0      867.55      681.44    153.91 o
   0  30   0        1.69       48.95     65.26 o
   2  30   0      189.46      157.17     47.86 o
   4  30   0      153.22      200.68     97.89 o
   2  31   0      307.34      249.08     76.68 o
   0  32   0      536.04      865.80    169.14 o
   2   1   1    73803.80    70594.33    898.73 o
   3   1   1     9049.17     9779.98     76.97 o
   4   1   1     1683.97     1969.49     20.38 o
   5   1   1     2303.09     2301.24     31.82 o
   6   1   1     9008.60     9562.53     81.53 o
   7   1   1       91.53      111.30      7.69 o
   8   1   1       64.56      123.32      8.16 o
   9   1   1       31.97       39.00     10.60 o
  10   1   1       16.70       12.18     22.03 o
  11   1   1     1032.33      961.37     51.05 o
  12   1   1       70.35       67.03     20.40 o
  13   1   1        0.01      174.03     66.35 o
  14   1   1      209.57      337.18     46.15 o
  15   1   1        4.39        2.80     45.95 o
   1   2   1       78.70       27.49      7.89 o
   2   2   1     5232.70     5123.19    142.76 o
   3   2   1     1588.21     1384.15     19.31 o
   4   2   1     2348.60     2889.98     51.39 o
   5   2   1     1842.37     1592.94     53.02 o
   6   2   1    11567.42    12364.98    131.07 o
   7   2   1     2186.79     2120.93     37.25 o
   8   2   1     1565.26     1562.69     22.34 o
   9   2   1     1090.50     1059.76     36.17 o
  10   2   1        1.46      -13.87     24.74 o
  11   2   1       15.74       75.98     26.65 o
  12   2   1      516.51      516.53     30.95 o
  13   2   1      340.70      196.33     87.02 o
  14   2   1       87.88      161.95     47.29 o
  15   2   1       12.47       21.34    121.82 o
   2   3   1     3975.85     3588.28    111.22 o
   3   3   1    32931.02    32717.99    507.14 o
   4   3   1      182.21      111.23     35.35 o
   5   3   1    22143.99    21818.95    239.56 o
   6   3   1    12079.42    12221.79    120.72 o
   7   3   1     2334.11     2117.72     28.65 o
   8   3   1     1287.82     1328.26     26.74 o
   9   3   1      462.23      402.50     48.13 o
  10   3   1       45.73       95.70     43.24 o
  11   3   1      939.20      793.62     39.85 o
  12   3   1       74.80      125.63     21.75 o
  14   3   1       24.70       70.70     65.81 o
  15   3   1      261.79      493.39    105.23 o
   2   4   1     4020.02     4298.70     96.80 o
   3   4   1    42850.29    42931.89    749.69 o
   4   4   1    14370.46    13946.26    217.81 o
   5   4   1      975.48     1144.34     17.67 o
   6   4   1     6922.16     6533.41     85.70 o
   7   4   1     5322.51     5207.00     60.18 o
   8   4   1      149.24      144.14     14.24 o
   9   4   1       72.77       66.38     11.72 o
  10   4   1     1547.66     1284.15     55.20 o
  11   4   1       24.15       15.71     16.99 o
  12   4   1        6.81      -47.97     38.07 o
  13   4   1        8.23      -16.32     48.95 o
  14   4   1       34.54      229.25    160.98 o
  15   4   1        2.45       93.52    150.10 o
   1   5   1      651.10      712.11     49.22 o
   2   5   1    22265.00    22510.84    266.11 o
   3   5   1    14331.86    14088.24    148.63 o
   4   5   1       17.31       56.78     11.42 o
   5   5   1      370.10      346.75     32.09 o
   6   5   1     1858.69     1907.89     38.34 o
   7   5   1       39.26       14.83      8.16 o
   8   5   1       42.48       27.19     24.47 o
   9   5   1      364.05      342.25     18.19 o
  10   5   1      130.54      250.18     30.18 o
  11   5   1      850.97      833.35    134.60 o
  12   5   1       32.76       32.36     43.24 o
  13   5   1       40.48       69.24     28.22 o
  14   5   1      273.33      412.74     71.08 o
  15   5   1        4.31      186.57    103.60 o
   0   6   1    13477.38    12009.20    209.92 o
   1   6   1    11530.96    11378.87    212.37 o
   2   6   1      660.16      667.26     19.03 o
   3   6   1     2111.45     2021.73    101.97 o
   4   6   1       27.54       13.45     27.46 o
   5   6   1     2440.52     2589.46    128.35 o
   6   6   1     3446.47     3515.86     58.53 o
   7   6   1       27.24       60.64      7.69 o
   8   6   1      864.97      998.90     23.39 o
   9   6   1      386.06      417.48     19.02 o
  10   6   1     2531.30     2257.47     51.71 o
  11   6   1      191.57      173.53     27.19 o
  12   6   1      665.71      414.14     84.84 o
  13   6   1      299.14      277.73     52.21 o
  14   6   1       83.02      109.12    119.65 o
  15   6   1       95.32      -59.82     65.26 o
   1   7   1    13060.51    12701.49    158.25 o
   2   7   1       72.29      136.84     16.04 o
   3   7   1     2675.18     2371.45     37.94 o
   4   7   1      968.49     1067.03     21.91 o
   5   7   1      941.33     1068.96     26.38 o
   6   7   1       85.47       75.59      7.31 o
   7   7   1     1164.98     1133.46     27.44 o
   8   7   1       22.37       51.28     13.05 o
   9   7   1     2436.01     2411.98     56.92 o
  10   7   1        2.40       91.78     65.26 o
  11   7   1     1624.74     2017.12     85.93 o
  12   7   1      110.25       87.85     35.62 o
  13   7   1        0.17      -30.18     35.62 o
  14   7   1      360.78      162.61     71.24 o
  15   7   1       36.87      -33.26     59.82 o
   0   8   1    24177.96    23348.39    405.71 o
   1   8   1    17542.40    17485.88    229.59 o
   2   8   1        2.59       12.69     10.88 o
   3   8   1     4976.22     4688.30     85.66 o
   4   8   1    20344.45    20899.56    270.10 o
   5   8   1     5485.98     5925.47     83.90 o
   6   8   1    12578.39    12781.34    164.97 o
   7   8   1     5207.73     5263.55     88.97 o
   8   8   1       76.08       96.09     18.76 o
   9   8   1     2133.51     2012.61     59.55 o
  10   8   1     2551.66     2432.49     90.82 o
  11   8   1      894.04      805.70    195.78 o
  12   8   1      465.00      511.70     36.51 o
  13   8   1      162.46      136.84     35.65 o
  14   8   1       19.89      174.05     73.96 o
  15   8   1       82.65       63.12     55.88 o
   1   9   1     7518.55     8111.39    231.95 o
   2   9   1    10230.17    10030.14    346.16 o
   3   9   1     4619.84     4955.57    109.04 o
   4   9   1      493.01      727.41     33.72 o
   5   9   1     2600.27     2561.32     46.65 o
   6   9   1      255.18      357.34     51.94 o
   7   9   1    10209.99    10815.28    199.59 o
   8   9   1     1266.44     1168.15     30.20 o
   9   9   1     1408.72     1303.19     30.19 o
  10   9   1     3990.33     3824.28     95.72 o
  11   9   1       34.44      -13.57     23.26 o
  12   9   1      261.18      197.69     46.77 o
  13   9   1       17.16      119.18     28.49 o
  14   9   1      158.36      106.68     29.91 o
  15   9   1      186.37      135.49    233.85 o
   0  10   1    24709.57    25139.27    444.32 o
   1  10   1        5.74      128.57     40.79 o
   2  10   1      122.32      163.64     19.23 o
   3  10   1     4012.34     4454.39    283.62 o
   4  10   1       64.13       91.65     29.64 o
   5  10   1     7949.96     8459.90    123.55 o
   6  10   1        0.33       34.70      9.05 o
   7  10   1     1088.89     1112.02     63.90 o
   8  10   1      119.61      139.56     32.63 o
   9  10   1      528.91      497.60     23.26 o
  10  10   1      521.48      550.32     31.29 o
  11  10   1       62.99      129.91     97.89 o
  12  10   1       72.12       50.63     51.39 o
  13  10   1       31.04       96.47     32.90 o
  14  10   1       18.06      -45.77     30.98 o
  15  10   1        8.73      -48.75     62.54 o
   1  11   1      455.62      640.32     31.19 o
   2  11   1    26306.53    28516.17    395.98 o
   3  11   1     5273.71     6078.30    159.89 o
   4  11   1      311.56      460.03     22.03 o
   5  11   1     2608.98     3079.66     61.45 o
   6  11   1     3642.48     3865.97     91.64 o
   7  11   1     1052.54     1093.07     51.39 o
   8  11   1     3359.99     3191.31     58.13 o
   9  11   1      243.37      353.52     31.34 o
  10  11   1     3466.71     3475.67    170.22 o
  11  11   1        0.81       13.63     38.76 o
  12  11   1      123.33        6.04     35.08 o
  13  11   1       16.04      -12.25     40.79 o
  14  11   1      257.85       69.31     43.24 o
   0  12   1    18193.08    17405.78    622.70 o
   1  12   1      656.89      533.01     31.33 o
   2  12   1      435.69      643.63     32.90 o
   3  12   1     2334.20     2559.32     49.83 o
   4  12   1     3355.17     3309.84    338.82 o
   5  12   1      693.66      582.67     49.49 o
   6  12   1     1100.19      783.70     39.16 o
   7  12   1       93.25       60.48     18.49 o
   8  12   1      199.46      210.78     24.20 o
   9  12   1     1028.24     1137.39     49.76 o
  10  12   1      225.86      224.87     26.34 o
  11  12   1      450.37      407.50     88.10 o
  12  12   1      801.23      853.55     60.09 o
  13  12   1       59.12      -28.10     31.79 o
  14  12   1       76.79      165.27    130.79 o
   1  13   1     1311.79     1341.95    255.61 o
   2  13   1     2110.56     2550.77     59.01 o
   3  13   1     2378.93     2276.37     84.57 o
   4  13   1      432.06      277.09     30.18 o
   5  13   1     1718.90     1471.75     40.66 o
   6  13   1     2989.92     2768.88    108.50 o
   7  13   1      346.93      390.18     43.51 o
   8  13   1       89.79       59.80     48.67 o
   9  13   1     2940.38     2711.60    113.96 o
  10  13   1        5.10        0.00     23.07 o
  11  13   1      186.16       76.96     97.89 o
  12  13   1      442.44      482.54     37.49 o
  13  13   1        5.66       34.53     59.82 o
  14  13   1       90.35        2.98     67.71 o
   0  14   1      241.97      320.87     55.47 o
   1  14   1     1031.41     1249.57    148.74 o
   2  14   1     1129.29     1538.34     67.16 o
   3  14   1     3912.80     4551.98     90.59 o
   4  14   1      185.55      128.14     19.39 o
   5  14   1       73.17      141.54     53.84 o
   6  14   1     8891.26     8689.02    123.72 o
   7  14   1     2794.36     2857.51    125.63 o
   8  14   1        4.99      -26.91     32.88 o
   9  14   1     2624.18     2781.72    229.23 o
  10  14   1     1627.50     1460.50     84.57 o
  11  14   1      449.30      636.53     59.01 o
  12  14   1      275.17      247.62    128.08 o
  13  14   1      517.84      617.93     70.97 o
  14  14   1       45.98      105.47    136.51 o
   1  15   1       47.40      100.99     34.37 o
   2  15   1     3213.12     2570.90     89.34 o
   3  15   1      314.38      363.73     41.33 o
   4  15   1     4278.20     4250.74    135.69 o
   5  15   1     1756.79     1755.70     49.13 o
   6  15   1      363.20      320.11     49.76 o
   7  15   1     1144.34     1212.57     49.32 o
   8  15   1      695.96      855.30     84.30 o
   9  15   1       13.71       53.37     39.94 o
  10  15   1      394.95      407.82     37.25 o
  11  15   1      328.18      217.85     43.78 o
  12  15   1      607.90      768.56    122.64 o
  13  15   1       54.51      -18.98     30.96 o
  14  15   1        6.99      -42.38     92.18 o
   0  16   1      629.57      650.98     52.75 o
   1  16   1     1818.52     2103.91    136.78 o
   2  16   1      114.55      160.99     29.92 o
   3  16   1     1188.15     1330.99     69.76 o
   4  16   1       10.03       43.80     29.64 o
   5  16   1       45.12       78.87     67.98 o
   6  16   1       51.24       67.12     16.04 o
   7  16   1      418.33      398.30     29.66 o
   8  16   1      428.16      436.16     45.68 o
   9  16   1      520.87      402.18     51.39 o
  10  16   1      647.01      703.20    144.12 o
  11  16   1       10.43      122.18     36.16 o
  12  16   1      360.14      414.25    116.65 o
  13  16   1       19.29       41.57     35.08 o
   1  17   1       68.90       27.37     34.80 o
   2  17   1      209.64      236.56     92.45 o
   3  17   1     2906.95     2277.48    172.13 o
   4  17   1     1728.99     2112.35    213.19 o
   5  17   1       17.04       41.68     62.27 o
   6  17   1      157.17      177.84    108.50 o
   7  17   1      440.41      427.44     36.60 o
   8  17   1       21.90       54.38     57.10 o
   9  17   1       64.38      171.65     41.78 o
  10  17   1       15.31       24.10     29.90 o
  11  17   1      799.40      874.49     52.49 o
  12  17   1      107.93      167.25    109.31 o
  13  17   1        4.58      -10.88     26.10 o
   0  18   1     5226.53     6331.45    293.13 o
   1  18   1     4772.54     4547.35    352.41 o
   2  18   1      375.61      202.38     76.95 o
   3  18   1      858.89     1100.45     56.94 o
   4  18   1      251.16      329.23     58.19 o
   5  18   1      294.15      272.29     73.69 o
   6  18   1      812.90      642.97    142.49 o
   7  18   1     1809.86     1736.06     92.45 o
   8  18   1     1521.94     1450.99     63.45 o
   9  18   1     1043.98     1140.63     86.74 o
  10  18   1        0.82     -114.21     76.14 o
  11  18   1      159.54      313.09    150.10 o
  12  18   1      379.23      342.02     44.32 o
  13  18   1       28.31       91.76     67.71 o
   1  19   1     3996.54     3944.68    305.64 o
   2  19   1      302.19      291.85     38.26 o
   3  19   1      213.59      375.93     45.14 o
   4  19   1      171.67      218.07     38.26 o
   5  19   1     1158.98     1014.80     69.61 o
   6  19   1      218.22      100.10     25.71 o
   7  19   1        0.10       22.26     26.92 o
   8  19   1      536.96      567.20     72.06 o
   9  19   1     1098.51     1305.80     87.02 o
  10  19   1      137.30      205.36     79.40 o
  11  19   1      305.24      287.69     54.93 o
  12  19   1      201.47      196.54    152.28 o
   0  20   1     2711.66     2764.91    116.38 o
   1  20   1      631.50      542.70     41.94 o
   2  20   1     1356.32     1680.37    175.12 o
   3  20   1     2726.16     2582.11     76.66 o
   4  20   1     2090.30     1764.41     70.14 o
   5  20   1      684.74      578.01     93.00 o
   6  20   1      583.14      483.05     35.91 o
   7  20   1     1526.30     1388.95     84.57 o
   8  20   1       64.47       43.84     34.60 o
   9  20   1      251.52      241.71     42.17 o
  10  20   1       53.28       41.57     43.24 o
  11  20   1      109.84      348.50    190.62 o
  12  20   1       24.60       24.18     43.24 o
   1  21   1      366.59      449.96     46.14 o
   2  21   1      616.17      631.82     72.33 o
   3  21   1     1691.21     1601.51    123.45 o
   4  21   1     3256.51     2836.41    141.40 o
   5  21   1      671.83      579.30     47.83 o
   6  21   1        8.32      -10.64     29.91 o
   7  21   1       61.49      -43.21     28.80 o
   8  21   1     1154.63     1290.18     71.79 o
   9  21   1       74.79      137.70     87.29 o
  10  21   1        8.97       84.09     51.67 o
  11  21   1      399.99      274.09     95.44 o
  12  21   1      457.65      492.62     60.32 o
   0  22   1        0.16       16.32     38.07 o
   1  22   1      681.64      795.50    153.64 o
   2  22   1        0.46       10.93     84.02 o
   3  22   1      224.74      267.73     54.66 o
   4  22   1     1080.96     1234.54    162.88 o
   5  22   1       38.53       10.60     30.76 o
   6  22   1       15.90       49.43     67.98 o
   7  22   1      116.60       46.92     32.29 o
   8  22   1       24.70       67.28     86.74 o
   9  22   1      385.43      571.06    186.00 o
  10  22   1      274.57      320.47     49.22 o
  11  22   1      156.76       18.78     81.03 o
   1  23   1     1453.77     1197.15     66.35 o
   2  23   1      164.88      320.28     85.38 o
   3  23   1     1209.74     1309.20    232.49 o
   4  23   1      937.59     1053.45     68.97 o
   5  23   1       58.43       36.36     34.23 o
   6  23   1        0.26        1.37    105.78 o
   7  23   1      133.64      301.22    122.64 o
   8  23   1       21.29      100.44     32.68 o
   9  23   1      286.66      347.13     50.17 o
  10  23   1       24.24       61.22     78.59 o
  11  23   1        2.37      -74.76     56.83 o
   0  24   1     2827.12     2649.62    136.51 o
   1  24   1     2301.22     2230.63    292.05 o
   2  24   1      903.94      897.66     57.67 o
   3  24   1      148.68      217.85     43.78 o
   4  24   1      940.27     1191.02     68.68 o
   5  24   1      247.56      193.69     32.36 o
   6  24   1       98.34       73.61     86.74 o
   7  24   1       36.88       27.39     27.11 o
   8  24   1      308.72      287.78     63.09 o
   9  24   1      179.49      448.91    220.53 o
  10  24   1      361.29      387.94    179.74 o
   1  25   1      586.16      600.47    217.81 o
   2  25   1      150.96      120.33    100.34 o
   3  25   1       95.93      155.07    109.04 o
   4  25   1       17.83      -46.92     32.29 o
   5  25   1       96.85      173.74     64.99 o
   6  25   1       44.23      -25.98     49.20 o
   7  25   1       18.69       18.84     62.00 o
   8  25   1       86.62      103.21    187.63 o
   9  25   1       77.10      255.63    157.72 o
  10  25   1      177.81      210.10     49.22 o
   0  26   1      510.91      588.44     71.79 o
   1  26   1       11.13      -26.26     37.13 o
   2  26   1       69.60      123.68     36.38 o
   3  26   1        1.46       -5.27     43.23 o
   4  26   1      267.43      254.48     65.26 o
   5  26   1       58.82      130.03     38.06 o
   6  26   1      106.49      479.67    109.86 o
   7  26   1        7.56      164.99     42.83 o
   8  26   1        8.29       37.63     84.02 o
   9  26   1       62.17        9.85     32.58 o
   1  27   1       13.60      -18.01     35.58 o
   2  27   1       75.43      128.69     41.64 o
   3  27   1        0.47       97.16     58.35 o
   4  27   1      787.43      825.02     56.91 o
   5  27   1      143.69      231.71    195.24 o
   6  27   1       19.30      -54.38     70.70 o
   7  27   1        0.24       50.14     35.47 o
   8  27   1      228.88      416.70    138.68 o
   0  28   1     1294.06     1047.99    104.96 o
   1  28   1      867.80      912.50    158.80 o
   2  28   1      165.03      264.97     95.44 o
   3  28   1       68.74       94.47     76.14 o
   4  28   1      775.75      667.45    126.44 o
   5  28   1       62.68      -71.68     47.78 o
   6  28   1      455.46      492.97    103.87 o
   7  28   1      111.69      255.57     73.15 o
   1  29   1       80.35       13.28     44.32 o
   2  29   1        0.24      197.31    108.77 o
   3  29   1      492.40      577.38    181.37 o
   4  29   1      218.09      114.29     92.73 o
   5  29   1      236.73      570.98    195.24 o
   6  29   1        8.35       22.89    130.25 o
   0  30   1       46.56       97.89     70.16 o
   1  30   1      193.08       40.84     42.30 o
   2  30   1       10.30       22.27    127.53 o
   3  30   1      256.94      -42.96     54.38 o
   4  30   1      323.83      210.77     98.44 o
   5  30   1      783.34      711.15     81.64 o
   1  31   1        0.95       72.16     92.45 o
   2  31   1      200.53      240.09     48.12 o
   3  31   1      177.79      -15.15     94.90 o
   4  31   1      692.64      697.79    187.90 o
   0  32   1      819.00      977.83     92.45 o
   1  32   1        4.80      -58.23     39.91 o
   2   0   2     6200.92     7330.50    126.17 o
   3   0   2    19256.70    19570.83    206.12 o
   4   0   2    19548.37    20531.27    211.56 o
   5   0   2    10193.77    10207.44    149.01 o
   6   0   2    48852.35    49699.35    559.07 o
   7   0   2     9992.45    10207.44    163.70 o
   8   0   2       71.69       65.81     10.88 o
   9   0   2     2924.05     2819.30     46.77 o
  10   0   2     2124.89     2283.61     56.56 o
  11   0   2      737.83      909.85     97.89 o
  12   0   2     4306.47     4484.01    138.14 o
  13   0   2       33.01      -59.82     65.26 o
  14   0   2      588.80      647.18     94.09 o
  15   0   2        7.71       86.47     70.16 o
   2   1   2    91976.46    90955.22   1091.23 o
   3   1   2    82633.75    83214.55    616.20 o
   4   1   2    24890.73    25338.13    234.94 o
   5   1   2        7.64       30.37     13.87 o
   6   1   2     1517.55     1617.84     22.73 o
   7   1   2     1229.87     1237.33     26.10 o
   8   1   2     2152.86     1948.56     29.73 o
   9   1   2       19.53       49.68      8.95 o
  10   1   2     1504.09     1577.32     80.49 o
  11   1   2       69.23      -32.09     54.38 o
  12   1   2     1606.23     1711.48    140.31 o
  13   1   2       13.97      -10.88     54.93 o
  14   1   2       71.61      -10.88     43.51 o
  15   1   2        0.23      -52.07    105.78 o
   2   2   2      493.83      515.75     14.96 o
   3   2   2   414520.31   421641.66   4867.58 o
   4   2   2    80413.79    83272.83    723.59 o
   5   2   2     2197.60     2379.92     25.38 o
   6   2   2       64.61       26.74     16.04 o
   7   2   2     9852.71    10568.33    118.06 o
   8   2   2      100.75      146.22      7.49 o
   9   2   2      318.02      265.92     16.86 o
  10   2   2       93.58       90.19     22.30 o
  11   2   2      717.21      637.35     38.29 o
  12   2   2      254.91      293.66    122.37 o
  13   2   2      158.83      228.42     48.95 o
  15   2   2       69.05      118.62     53.58 o
   2   3   2     2219.78     2214.77     31.27 o
   3   3   2   130378.98   133024.14   1693.81 o
   4   3   2      160.09       87.79     13.60 o
   5   3   2     4072.39     4067.78     45.17 o
   6   3   2    13133.36    14433.35    265.67 o
   7   3   2     2238.11     2575.11     34.06 o
   8   3   2      726.24      667.12     34.26 o
   9   3   2      161.66      196.33     11.54 o
  10   3   2     1699.15     1486.25     38.09 o
  11   3   2      171.99      171.20     19.03 o
  12   3   2      383.30      464.92     54.93 o
  13   3   2       18.41       76.84     73.15 o
  14   3   2      179.62        0.00     54.38 o
  15   3   2       45.29      126.25     59.82 o
   0   4   2       11.48       27.19      5.44 o
   2   4   2      551.28      554.42     38.07 o
   3   4   2      227.29      200.68     10.33 o
   4   4   2      387.60      370.36      9.46 o
   5   4   2       89.04       91.99      5.71 o
   6   4   2     6171.52     7315.18     87.88 o
   7   4   2     8557.46     8577.64    219.44 o
   8   4   2      452.57      491.92     20.51 o
   9   4   2     1883.47     1783.28     43.48 o
  10   4   2      683.02      533.61     20.44 o
  11   4   2      584.27      460.39     62.27 o
  12   4   2     1420.93     1293.21    111.76 o
  13   4   2      730.84      732.56     47.86 o
  14   4   2      376.30      643.37    119.65 o
  15   4   2        3.27      -24.40     66.31 o
   1   5   2     9821.79     9509.38    173.92 o
   2   5   2    46328.00    45079.84   1113.80 o
   3   5   2     2688.35     2402.15     68.80 o
   4   5   2        0.33       10.88      4.86 o
   5   5   2    10514.87    10492.90    105.29 o
   6   5   2      908.81      770.46     40.52 o
   7   5   2     2769.63     2917.48    162.61 o
   8   5   2       41.37       58.54     35.35 o
   9   5   2      832.85      864.47     27.05 o
  10   5   2      228.88      246.61     37.53 o
  11   5   2     1437.92     1358.67    132.70 o
  13   5   2      166.65      139.05     65.26 o
  14   5   2      165.38      287.49     69.12 o
  15   5   2       89.29       54.58     43.51 o
   0   6   2    15206.23    13887.65    243.10 o
   1   6   2      400.82      285.86     13.72 o
   2   6   2     8075.78     8161.46    186.54 o
   3   6   2     2406.22     2529.18     39.02 o
   4   6   2      916.27     1268.71     21.21 o
   5   6   2     4997.36     5092.63     77.88 o
   6   6   2      314.97      223.64     29.37 o
   7   6   2    10125.53    10504.39    189.26 o
   8   6   2      334.50      312.12     27.46 o
   9   6   2      604.01      529.68     27.19 o
  10   6   2      709.47      840.20    171.31 o
  11   6   2       31.82       67.60     29.64 o
  12   6   2      186.31      237.85     33.17 o
  13   6   2      242.73      184.36     38.07 o
  14   6   2      579.84      662.58    110.40 o
  15   6   2      723.27      603.74     75.19 o
   1   7   2     2314.91     2259.65     59.55 o
   2   7   2     8399.22     8301.88    141.13 o
   3   7   2     4748.85     4373.61    107.41 o
   4   7   2     4651.61     5087.45     62.87 o
   5   7   2     6475.04     7065.51     93.00 o
   6   7   2      579.07      670.76     21.17 o
   7   7   2      376.05      425.34     41.33 o
   8   7   2     9158.08     9274.64    128.08 o
   9   7   2     4688.19     4652.00    207.21 o
  10   7   2     1072.68     1150.52     38.41 o
  11   7   2      251.13      175.23     62.00 o
  12   7   2       28.42       46.77     23.06 o
  13   7   2       33.26       38.24     81.58 o
  14   7   2      306.76      473.15     93.00 o
  15   7   2       19.89      175.09     55.70 o
   0   8   2     5229.44     4949.54    103.87 o
   1   8   2    10376.72    10512.27    158.80 o
   2   8   2     3806.06     3661.80    116.11 o
   3   8   2      313.84      300.95     12.37 o
   4   8   2      208.69      174.14     42.96 o
   5   8   2     2256.06     2620.81    155.81 o
   6   8   2     1507.73     1824.63     91.91 o
   7   8   2        2.93        2.89     48.67 o
   8   8   2      966.43      925.52     24.74 o
   9   8   2      164.51      232.61     54.38 o
  10   8   2      916.51      795.87     44.02 o
  11   8   2       47.00       56.33     51.39 o
  12   8   2      237.65      238.01     28.47 o
  13   8   2      210.68      351.74     98.44 o
  14   8   2      231.42      235.74     30.31 o
  15   8   2       59.43       -7.73     46.06 o
   1   9   2     4583.69     4479.99     78.86 o
   2   9   2      771.19      684.49     36.71 o
   3   9   2     2503.47     2552.57     96.80 o
   4   9   2     1707.83     1840.12     37.70 o
   5   9   2      386.76      467.18     33.17 o
   6   9   2        1.42        8.16      7.69 o
   7   9   2       74.61       66.48     24.47 o
   8   9   2     7014.91     6480.07    113.08 o
   9   9   2       40.84       54.19     24.47 o
  10   9   2     1266.01     1141.94    113.39 o
  11   9   2      164.23      256.47     33.45 o
  12   9   2       89.00      125.31     22.13 o
  13   9   2       22.41       20.05     27.98 o
  14   9   2      173.87      239.11    149.56 o
  15   9   2        0.31       97.89     97.89 o
   0  10   2     7571.13     7217.38    137.59 o
   1  10   2     2946.26     3008.43     56.56 o
   2  10   2     4006.34     3834.55    236.85 o
   3  10   2    11887.29    12469.18    403.81 o
   4  10   2    21129.42    21247.31    278.37 o
   5  10   2     2931.86     3166.33     52.68 o
   6  10   2      147.66      185.95     13.57 o
   7  10   2      994.93      720.21     35.89 o
   8  10   2      282.09      292.09     24.20 o
   9  10   2        4.28       56.80     18.19 o
  10  10   2      465.62      433.42     31.84 o
  11  10   2      692.40      636.78     38.23 o
  12  10   2      189.20      211.01     70.70 o
  13  10   2        0.13      -10.88     49.49 o
  14  10   2       20.81       20.11     31.79 o
  15  10   2      490.59      549.83    131.61 o
   1  11   2      992.01      897.37     76.14 o
   2  11   2     4631.48     4792.08    100.19 o
   3  11   2      119.84       84.39     24.47 o
   4  11   2     8169.80     9490.23    142.28 o
   5  11   2     2694.45     3122.56    223.25 o
   6  11   2     4545.29     4627.88     77.04 o
   7  11   2      403.25      345.33     15.57 o
   8  11   2        0.87       21.96     21.75 o
   9  11   2      484.07      453.49    106.32 o
  10  11   2     1263.02     1198.82     70.97 o
  11  11   2      120.34      211.11     71.24 o
  12  11   2       59.92       53.47     28.57 o
  13  11   2       35.63       39.75     65.26 o
  14  11   2      237.08      303.09     45.37 o
   0  12   2      349.12      265.40     38.61 o
   1  12   2    15973.54    17699.63    263.60 o
   2  12   2     4868.84     4909.86     90.94 o
   3  12   2     1531.89     1663.90     87.56 o
   4  12   2     2504.61     2634.41     53.45 o
   5  12   2      538.00      519.92     20.91 o
   6  12   2       24.29       19.52     29.91 o
   7  12   2       29.16       46.70     29.91 o
   8  12   2     1747.50     1750.86     42.98 o
   9  12   2      662.92      702.35     41.00 o
  10  12   2      809.72      602.97     97.08 o
  11  12   2       20.61       15.73     35.35 o
  12  12   2      337.39      387.54     40.24 o
  13  12   2      581.74      620.77     59.01 o
  14  12   2        5.38       61.10     31.19 o
   1  13   2       69.30       87.92     21.83 o
   2  13   2     1260.98     1116.22     49.49 o
   3  13   2      756.22      810.89     32.21 o
   4  13   2      387.57      359.44     39.70 o
   5  13   2        0.12       32.63     27.19 o
   6  13   2      279.18      279.35     17.40 o
   7  13   2      105.52       81.03     15.00 o
   8  13   2     1354.12     1108.64     38.26 o
   9  13   2       15.79      -10.56     56.83 o
  10  13   2       24.33       57.56     22.13 o
  11  13   2      160.74      294.05    101.16 o
  12  13   2       19.11       30.06     30.96 o
  13  13   2      302.13      318.03     36.27 o
  14  13   2      188.33      169.90     30.76 o
   0  14   2     1547.84     1258.46     57.65 o
   1  14   2     1840.52     2355.54    339.09 o
   2  14   2       70.17       58.54     32.36 o
   3  14   2     2707.43     2964.17     67.34 o
   4  14   2      901.68      655.03     48.13 o
   5  14   2      735.03      804.57     28.11 o
   6  14   2      695.92      685.65     84.30 o
   7  14   2      608.49      638.93     67.16 o
   8  14   2     1784.15     1664.41    147.11 o
   9  14   2      107.74      108.61     68.52 o
  10  14   2      692.72      626.93    104.15 o
  11  14   2       12.10       13.97     52.21 o
  12  14   2      236.51      129.44     36.20 o
  13  14   2       84.82       75.87     27.30 o
  14  14   2      226.61      277.33    166.69 o
   1  15   2     2468.26     2906.31    103.33 o
   2  15   2       90.18       -2.79     23.26 o
   3  15   2       90.81       30.58     15.03 o
   4  15   2     3898.85     3629.73     81.04 o
   5  15   2      293.68      287.93     38.07 o
   6  15   2     1594.44     1503.11     82.94 o
   7  15   2     2009.14     2036.70     51.92 o
   8  15   2      378.51      371.72     30.71 o
   9  15   2        6.40      151.73     34.61 o
  10  15   2      421.97      433.58     73.96 o
  11  15   2      192.07      217.75     51.39 o
  12  15   2      162.28      137.52     41.06 o
  13  15   2        1.11      -43.85     73.15 o
  14  15   2       23.00      -64.43     42.95 o
   0  16   2     2070.11     2124.26     95.17 o
   1  16   2      456.53     1003.74     80.22 o
   2  16   2     2302.88     2799.89    290.14 o
   3  16   2       90.24      110.95     64.99 o
   4  16   2       25.68       65.09     51.67 o
   5  16   2        0.68      -11.57     20.63 o
   6  16   2     1378.56     1279.03     65.81 o
   7  16   2     1288.00     1110.99     41.43 o
   8  16   2     1420.47     1107.62     52.97 o
   9  16   2      277.14      168.59     28.80 o
  10  16   2      244.30      469.07    122.09 o
  11  16   2        9.93       43.79     35.19 o
  12  16   2      477.77      587.00     46.50 o
  13  16   2      223.50       84.07     40.24 o
   1  17   2      592.08      486.18     34.42 o
   2  17   2    17451.51    17885.15    451.66 o
   3  17   2       39.98       37.16     29.91 o
   4  17   2      788.51      757.33     63.63 o
   5  17   2       56.90       36.86     16.99 o
   6  17   2      711.22      942.30    307.54 o
   7  17   2      680.34      579.65     30.17 o
   8  17   2      528.59     1133.74    113.94 o
   9  17   2      750.53      920.20    121.01 o
  10  17   2      208.87       59.09     54.66 o
  11  17   2       47.23       81.58     34.09 o
  12  17   2       29.17       -4.77     38.61 o
  13  17   2      227.91      417.62     65.26 o
   0  18   2     1887.81     2144.93     95.72 o
   1  18   2      119.41      156.64     28.65 o
   2  18   2     2325.45     2342.94     85.38 o
   3  18   2      795.87      726.64     37.84 o
   4  18   2      116.16       49.18     37.80 o
   5  18   2      113.17      117.21     40.52 o
   6  18   2       53.36       10.39     21.28 o
   7  18   2      646.88      778.46     38.41 o
   8  18   2      162.07      150.11    127.80 o
   9  18   2       13.09       51.94     73.69 o
  10  18   2       11.98      -45.09     67.98 o
  11  18   2      242.65      318.77    141.13 o
  12  18   2      173.15      154.21     54.38 o
  13  18   2       29.22       68.25     34.99 o
   1  19   2      283.86      165.61    101.16 o
   2  19   2      440.56      647.89    171.86 o
   3  19   2      350.65      281.60     28.57 o
   4  19   2     1271.90     1139.59     54.35 o
   5  19   2       40.84       50.10     81.30 o
   6  19   2       45.01       46.66     22.88 o
   7  19   2      593.20      461.89     37.39 o
   8  19   2      679.50      849.53     93.81 o
   9  19   2      879.08      852.22     51.41 o
  10  19   2        2.29       77.51     84.57 o
  11  19   2      181.94      100.34     38.84 o
  12  19   2      239.49      293.13     60.37 o
   0  20   2      200.78      370.36     48.40 o
   1  20   2       16.97      101.03    100.88 o
   2  20   2      161.55      178.05     34.03 o
   3  20   2      479.18      433.84    103.33 o
   4  20   2       87.74       91.82     30.17 o
   5  20   2     2430.44     2286.19     87.52 o
   6  20   2     4104.86     4017.01     89.73 o
   7  20   2      233.65      279.74    193.61 o
   8  20   2      944.52      641.61     50.16 o
   9  20   2      412.88      516.85     47.18 o
  10  20   2      259.04      347.21     51.94 o
  11  20   2        9.18       49.83     62.27 o
  12  20   2      380.39      493.23     49.79 o
   1  21   2      544.83      383.60     87.29 o
   2  21   2     4307.70     3724.14    157.99 o
   3  21   2      614.58      605.95     47.40 o
   4  21   2      624.33      538.52     89.19 o
   5  21   2     2417.66     2391.61    190.89 o
   6  21   2      869.44      944.02     45.60 o
   7  21   2      132.45      146.29     32.13 o
   8  21   2        0.16      -65.90     48.67 o
   9  21   2        0.43       88.79     35.36 o
  10  21   2       48.05      116.88     34.80 o
  11  21   2        1.23       63.60     97.62 o
  12  21   2      152.68      331.77    122.64 o
   0  22   2     9948.83     9461.83    287.15 o
   1  22   2        5.46      129.96     57.38 o
   2  22   2      774.48     1046.97     73.96 o
   3  22   2     1488.97     1451.65     70.58 o
   4  22   2     3913.43     3937.90    120.19 o
   5  22   2       31.48      105.05     57.10 o
   6  22   2      869.09      592.85     68.52 o
   7  22   2     1271.66     1447.48     83.13 o
   8  22   2      618.43      609.41    114.48 o
   9  22   2      118.14       86.16     32.90 o
  10  22   2      844.07     1021.62     77.50 o
  11  22   2       87.63       95.53     62.54 o
   1  23   2      364.94      458.80    113.66 o
   2  23   2      142.13       97.01    146.29 o
   3  23   2        4.46       76.08     49.22 o
   4  23   2     1612.62     1504.78     68.64 o
   5  23   2       12.93      -10.14     31.48 o
   6  23   2      146.65       94.57    106.59 o
   7  23   2      276.44      473.08     46.77 o
   8  23   2      124.07       79.20     41.06 o
   9  23   2       31.61        0.43    106.05 o
  10  23   2      418.78      560.29    195.24 o
  11  23   2       33.29       24.44     39.67 o
   0  24   2     1904.68     1944.79    116.93 o
   1  24   2      896.50      892.03     74.51 o
   2  24   2      731.57      459.75     89.73 o
   3  24   2      127.34      264.75    131.07 o
   4  24   2      262.95      234.99     40.63 o
   5  24   2       72.58       32.29     30.57 o
   6  24   2       94.96      148.80    114.48 o
   7  24   2        6.50       48.67     30.76 o
   8  24   2       87.41       19.51     32.90 o
   9  24   2        0.35       -4.72     68.25 o
  10  24   2       46.75      190.56     52.21 o
   1  25   2       26.43       92.45     46.53 o
   2  25   2        2.62      105.29     64.99 o
   3  25   2      965.76     1043.62     76.14 o
   4  25   2     1010.98     1207.73    110.13 o
   5  25   2      336.64      287.19    112.03 o
   6  25   2       98.95       42.86     35.48 o
   7  25   2       63.73       74.00    116.93 o
   8  25   2      342.31      462.39    138.95 o
   9  25   2      190.19      112.77     36.51 o
  10  25   2      156.10       97.03     35.08 o
   0  26   2      588.13      643.37     82.12 o
   1  26   2        8.90       32.09     38.46 o
   2  26   2       16.95       84.53     43.87 o
   3  26   2       93.86       75.91    100.61 o
   4  26   2        1.68       80.51     92.18 o
   5  26   2      180.80       59.31    149.29 o
   6  26   2      160.76      103.33     42.24 o
   7  26   2       45.56       13.17     35.19 o
   8  26   2      103.96      194.59     41.53 o
   9  26   2       79.07      -34.57     43.51 o
   1  27   2      884.26      803.83    243.64 o
   2  27   2       21.40       22.22     62.27 o
   3  27   2     1099.59     1073.96     69.61 o
   4  27   2      133.97      192.06     41.78 o
   5  27   2      232.85      138.77    100.07 o
   6  27   2        4.60      -19.56     94.90 o
   7  27   2      809.07      762.39    146.57 o
   8  27   2       23.16       -8.69     41.64 o
   0  28   2      230.05      190.35     54.93 o
   1  28   2        1.32       16.97     59.82 o
   2  28   2       15.05      -32.09     34.23 o
   3  28   2      161.87      314.61    109.04 o
   4  28   2      469.22      716.11     55.70 o
   5  28   2      229.99       77.17     79.17 o
   6  28   2       39.76      -34.48     36.20 o
   7  28   2       41.95       50.14     81.58 o
   1  29   2       45.22       49.83     36.38 o
   2  29   2      404.25      528.55    126.44 o
   3  29   2      117.20      189.20    117.47 o
   4  29   2      139.14       73.94    147.11 o
   5  29   2       67.73      -19.35     51.76 o
   6  29   2      723.90      663.76    235.21 o
   0  30   2      983.23      797.82    103.87 o
   1  30   2       68.98      183.71    165.87 o
   2  30   2      373.43      411.35     53.64 o
   3  30   2       53.64      215.72     41.81 o
   4  30   2       19.24        5.36     97.62 o
   5  30   2       48.14      -21.47     73.15 o
   1  31   2      195.00      313.17    124.27 o
   2  31   2      498.82      666.18     61.90 o
   3  31   2       70.28      232.58     53.58 o
   4  31   2       21.85      378.14    248.54 o
   0  32   2       10.86        5.44     66.35 o
   1  32   2      104.17      188.17    155.00 o
   2   1   3     6261.96     6209.08     57.49 o
   3   1   3    23986.13    25397.39    199.39 o
   4   1   3     1516.66     1749.25     40.24 o
   5   1   3       86.80       63.91      7.89 o
   6   1   3       29.53       46.02     11.15 o
   7   1   3      942.20      947.25     31.54 o
   8   1   3     1283.02     1490.46     32.30 o
   9   1   3     1384.51     1356.14     26.10 o
  10   1   3      154.46      128.15     35.08 o
  11   1   3      416.27      548.55     54.93 o
  12   1   3      144.03      221.89     33.17 o
  13   1   3       14.99      146.29     71.24 o
  14   1   3     1089.00      784.86     93.54 o
  15   1   3       55.89      125.64     62.27 o
   2   2   3    16518.83    16323.81    415.50 o
   3   2   3     1489.93     1505.47     34.26 o
   4   2   3     2580.12     2168.72     51.39 o
   5   2   3       17.92       67.24     10.60 o
   6   2   3     1027.19      977.95     17.63 o
   7   2   3     9606.27     9506.42    143.85 o
   8   2   3      113.99      124.93     21.75 o
   9   2   3      164.80      170.72     10.88 o
  10   2   3     3487.90     3313.59     89.46 o
  11   2   3      122.56      111.18     25.82 o
  12   2   3       55.82       18.13     24.32 o
  13   2   3        0.21      -17.79     20.89 o
  15   2   3      160.40      385.04     69.61 o
   1   3   3       99.33       30.18      5.71 o
   2   3   3    50187.49    51321.51    494.30 o
   3   3   3   129116.81   134372.22   1068.28 o
   4   3   3     3768.31     3452.43     33.28 o
   5   3   3     7117.07     7304.09    144.93 o
   6   3   3    12781.15    12772.50    141.52 o
   7   3   3     6595.26     7408.46    228.42 o
   8   3   3       93.21      103.80     35.08 o
   9   3   3      654.52      631.59     25.74 o
  10   3   3      417.34      364.71     44.05 o
  11   3   3       22.83       -8.46     67.44 o
  12   3   3       47.63       96.30    119.10 o
  13   3   3      508.23      450.00     99.80 o
  14   3   3       21.13       86.73     43.88 o
  15   3   3       15.88       28.00     46.88 o
   0   4   3     5367.61     5893.66    158.26 o
   1   4   3    14469.48    13517.28    230.33 o
   2   4   3    59382.18    59986.70    758.67 o
   3   4   3     6083.26     6945.50     73.40 o
   4   4   3       13.40       40.92      5.17 o
   5   4   3     6242.59     6701.22     72.15 o
   6   4   3     1392.15     1374.00     49.49 o
   7   4   3     2190.20     2329.94     60.64 o
   8   4   3     1052.58     1132.18     29.65 o
   9   4   3     1310.24     1319.23     26.53 o
  10   4   3       13.82       46.98      9.36 o
  11   4   3       17.34       28.82     14.59 o
  12   4   3      594.37      636.30     96.80 o
  13   4   3      150.35      125.63     26.65 o
  14   4   3       64.03      -54.38     59.82 o
  15   4   3       25.05      -59.33    155.00 o
   1   5   3     1381.16     1093.89     24.03 o
   2   5   3     9520.07     9057.13    109.21 o
   3   5   3     1312.91     1507.55     24.23 o
   4   5   3       78.99       63.10      7.88 o
   5   5   3     3185.08     3198.57     50.03 o
   6   5   3      182.74      177.60     11.69 o
   7   5   3     1056.09     1052.54     50.03 o
   8   5   3    14599.51    14212.04    255.06 o
   9   5   3       26.35       31.55     32.63 o
  10   5   3      716.05      662.64     24.47 o
  12   5   3      154.76      166.84     19.84 o
  13   5   3      169.49       97.89     65.81 o
  14   5   3       69.07      528.96     69.58 o
  15   5   3        6.48      160.31    216.99 o
   0   6   3    37272.52    36792.26    593.88 o
   1   6   3    19522.74    19164.69    223.42 o
   2   6   3     5165.58     5378.86     76.52 o
   3   6   3      396.11      523.99     12.92 o
   4   6   3     1807.96     1915.93     29.49 o
   5   6   3      188.08      289.51     13.84 o
   6   6   3      926.01      977.11     90.28 o
   7   6   3      897.89      900.05     57.65 o
   8   6   3      888.53      880.43     57.10 o
   9   6   3     1414.38     1337.67     32.36 o
  10   6   3      430.08      546.89     34.81 o
  11   6   3       35.22       73.90    108.77 o
  12   6   3      730.95      792.07     67.71 o
  13   6   3        4.09      -10.33     76.14 o
  14   6   3       40.42      -32.09     54.38 o
  15   6   3        4.42       47.44    197.96 o
   1   7   3        1.90       -8.16     13.60 o
   2   7   3    18043.33    17504.50    292.86 o
   3   7   3     3934.38     3725.09    116.65 o
   4   7   3     1950.45     2018.93     53.02 o
   5   7   3      741.88      760.53     20.19 o
   6   7   3        2.70       53.40     29.91 o
   7   7   3     4755.68     5180.59     73.79 o
   8   7   3     7469.27     7228.66    163.15 o
   9   7   3     2024.26     1947.92     68.52 o
  10   7   3      404.25      436.65    135.15 o
  11   7   3      718.05      734.81     40.79 o
  12   7   3      567.18      500.59     87.83 o
  13   7   3      388.69      396.46     56.02 o
  14   7   3      176.16      220.80    117.20 o
  15   7   3       12.95      105.02     53.43 o
   0   8   3      399.90      466.62     22.30 o
   1   8   3     3627.02     3851.48     77.77 o
   2   8   3     3838.64     4092.85     70.70 o
   3   8   3      638.77      437.92     17.12 o
   4   8   3      203.73      271.81     15.37 o
   5   8   3       91.15      116.62     11.34 o
   6   8   3     1452.22     1341.91     29.78 o
   7   8   3     2167.34     2187.01     86.47 o
   8   8   3     2677.32     2459.63     36.34 o
   9   8   3      850.73      877.85    158.26 o
  10   8   3     2137.75     1996.29    101.97 o
  11   8   3      242.54      246.87     24.43 o
  12   8   3      713.29      775.94     98.98 o
  13   8   3      205.74      194.76     60.09 o
  14   8   3      264.27      499.38    157.44 o
  15   8   3       17.79       13.79     59.16 o
   1   9   3        1.93      -17.31     11.54 o
   2   9   3    18797.54    18385.55    232.94 o
   3   9   3     6882.60     6664.80    102.10 o
   4   9   3     9071.42     9340.12    120.94 o
   5   9   3     6019.08     6160.47    214.82 o
   6   9   3     4956.49     5120.77    121.55 o
   7   9   3     1323.00     1328.94     33.56 o
   8   9   3      604.08      569.17     56.29 o
   9   9   3     1839.61     1791.62    179.20 o
  10   9   3     2351.80     2110.23     64.55 o
  11   9   3        4.84       59.25    111.49 o
  12   9   3      210.19      344.65     54.38 o
  13   9   3       49.65       32.90     19.23 o
  14   9   3      267.47      157.50     44.05 o
  15   9   3       96.52      374.46    139.22 o
   0  10   3    12236.66    12220.21    228.42 o
   1  10   3     2201.32     2308.92     67.16 o
   2  10   3     1795.03     1964.47     43.59 o
   3  10   3     3733.12     3804.53    113.94 o
   4  10   3     3334.28     3038.72     57.49 o
   5  10   3     1121.97     1055.79     35.89 o
   6  10   3     5002.71     5212.85     85.38 o
   7  10   3     2004.06     1981.56    114.75 o
   8  10   3       25.87       16.50     16.59 o
   9  10   3        7.83       24.78     27.46 o
  10  10   3        0.49       36.29     43.24 o
  11  10   3      136.41      106.10     30.17 o
  12  10   3        3.06      -30.88     30.18 o
  13  10   3        3.58       35.11     60.09 o
  14  10   3       18.63      248.97     98.16 o
  15  10   3      160.95      195.01    163.70 o
   1  11   3     5523.13     5354.06    167.78 o
   2  11   3      445.73      317.13     21.37 o
   3  11   3     5826.58     5405.27    259.14 o
   4  11   3     5174.43     4888.93     76.34 o
   5  11   3      921.65     1100.68     37.14 o
   6  11   3       30.79       45.68     16.32 o
   7  11   3       13.18       31.48     29.91 o
   8  11   3      834.43      640.18     56.56 o
   9  11   3      327.20      342.08     56.29 o
  10  11   3      595.03      589.63     65.26 o
  11  11   3       58.84      171.10     32.58 o
  12  11   3      333.48      401.92     38.15 o
  13  11   3      282.91      323.83     51.94 o
  14  11   3      595.86      482.51    141.94 o
   0  12   3       26.67       81.03     21.21 o
   1  12   3      296.16      537.10     22.82 o
   2  12   3     2479.95     2414.21     52.04 o
   3  12   3     4192.08     4494.92     92.64 o
   4  12   3       25.86       -6.80     27.98 o
   5  12   3     1170.28     1311.75     53.30 o
   6  12   3    11177.67    11256.67    515.57 o
   7  12   3     4966.44     4852.99    179.74 o
   8  12   3     4570.21     4678.21     91.91 o
   9  12   3       89.90      107.19     45.95 o
  10  12   3     1595.18     1746.11    138.14 o
  11  12   3      805.00      942.49     56.58 o
  12  12   3      317.17      462.04     38.07 o
  13  12   3        3.20        7.58     40.46 o
  14  12   3       77.06      152.93     35.29 o
   1  13   3     3076.69     3566.99    214.55 o
   2  13   3      880.72      763.67     41.94 o
   3  13   3     1344.94     1044.31     31.86 o
   4  13   3       76.36       53.64     19.31 o
   5  13   3     2275.00     1878.90    215.36 o
   6  13   3      820.76      939.55     27.01 o
   7  13   3       43.89       82.68     13.20 o
   8  13   3     1217.16     1169.52    107.41 o
   9  13   3     1332.96     1139.13     67.16 o
  10  13   3      386.48      387.99    119.92 o
  11  13   3       16.28       94.06     25.82 o
  12  13   3       40.09       65.85     35.35 o
  13  13   3      124.43      230.26     98.71 o
  14  13   3       72.23      -21.80    296.67 o
   0  14   3      865.64     1038.75     52.21 o
   1  14   3     3747.53     3873.54    234.40 o
   2  14   3        9.54      -10.80     24.71 o
   3  14   3      220.83      283.72     92.73 o
   4  14   3     4824.05     4510.21    133.24 o
   5  14   3     2160.37     2175.65     49.48 o
   6  14   3     3682.28     3949.56     80.10 o
   7  14   3      725.83      584.58     28.55 o
   8  14   3       62.75      117.69     42.96 o
   9  14   3       62.21       23.88     62.00 o
  10  14   3      133.69      127.74     91.64 o
  11  14   3       11.59       40.73     35.08 o
  12  14   3      128.09      115.38     28.80 o
  13  14   3       37.41       22.69     29.91 o
  14  14   3       43.39      -20.27     84.57 o
   1  15   3       26.89       36.13     21.75 o
   2  15   3      236.06      251.81     49.22 o
   3  15   3      507.93      591.07     28.99 o
   4  15   3      159.51       64.08     29.91 o
   5  15   3     2185.55     2310.94    118.01 o
   6  15   3      327.04      331.87     57.92 o
   7  15   3      113.70      153.32     37.53 o
   8  15   3      144.55      134.50     30.96 o
   9  15   3      912.94      886.15    215.09 o
  10  15   3      882.76      838.08    133.24 o
  11  15   3        8.53        6.40     31.19 o
  12  15   3      184.29      228.77    135.96 o
  13  15   3      282.51      320.58     40.07 o
  14  15   3      308.46      264.94     34.80 o
   1  16   3    10569.83    11237.44    215.37 o
   2  16   3     3787.87     3886.68    180.56 o
   3  16   3      350.09      318.01    112.03 o
   4  16   3     1234.89     1461.78    117.20 o
   5  16   3       27.45       36.40     38.07 o
   6  16   3     1889.92     1853.37     57.71 o
   7  16   3       11.95      104.57     45.95 o
   8  16   3     1181.64      937.04     94.09 o
   9  16   3      406.80      448.19     59.82 o
  10  16   3      202.77      136.56     56.83 o
  11  16   3      148.50      209.60     37.80 o
  12  16   3      923.53      875.87    177.02 o
  13  16   3       23.05       82.86     32.52 o
   1  17   3     1860.86     2395.87    194.15 o
   2  17   3       71.69      108.23     27.19 o
   3  17   3       65.02      188.80     78.86 o
   4  17   3        5.73      -48.13     32.09 o
   5  17   3      296.91      256.92     27.15 o
   6  17   3      379.05      328.73     52.48 o
   7  17   3       72.25       67.00     32.90 o
   8  17   3        5.88      -93.81     62.54 o
   9  17   3       73.81      144.84    111.49 o
  10  17   3        0.16       65.81     28.28 o
  11  17   3       41.63      -12.02     60.09 o
  12  17   3      123.43      301.16     93.00 o
  13  17   3      163.87      232.52     35.07 o
   0  18   3     8841.68     9064.28    267.03 o
   1  18   3     1579.36     1579.62     82.55 o
   2  18   3     1674.01     1769.59     73.26 o
   3  18   3     1228.94      839.74    122.09 o
   4  18   3      336.23      280.83     34.34 o
   5  18   3      716.64      789.91    113.12 o
   6  18   3      363.03      430.21    114.21 o
   7  18   3      208.79      358.29     34.20 o
   8  18   3        1.70        3.21     25.99 o
   9  18   3      235.69      259.22     84.57 o
  10  18   3      289.27      476.13     58.19 o
  11  18   3        9.14       56.72     59.55 o
  12  18   3        1.92      -46.15     30.76 o
  13  18   3       52.17       52.31     37.80 o
   1  19   3      523.01      650.98     86.47 o
   2  19   3      152.36      106.82    119.65 o
   3  19   3       16.80      104.49    130.25 o
   4  19   3      123.82       56.00     28.88 o
   5  19   3       95.82       90.50     32.90 o
   6  19   3      530.98      557.65    112.58 o
   7  19   3       21.40       93.43     22.80 o
   8  19   3     2350.47     2316.57     86.70 o
   9  19   3       34.87       56.82     57.10 o
  10  19   3      412.21      588.82    114.48 o
  11  19   3      621.48      525.30     47.74 o
  12  19   3      118.03       63.93     32.90 o
   0  20   3       11.01      108.23     64.17 o
   1  20   3      235.85      124.03     51.67 o
   2  20   3      104.13      116.84     30.96 o
   3  20   3      152.24      156.84    100.61 o
   4  20   3      947.70      980.72    150.37 o
   5  20   3       21.91        5.17     26.92 o
   6  20   3       47.99      -10.46     48.95 o
   7  20   3      371.51      544.69    152.55 o
   8  20   3       22.19       29.80     48.67 o
   9  20   3        3.41       10.88     30.76 o
  10  20   3        3.24      -57.45     73.15 o
  11  20   3      116.75      219.91    205.85 o
  12  20   3     1225.41     1066.91    129.98 o
   1  21   3      613.69      506.13     83.48 o
   2  21   3      985.59      823.85    105.23 o
   3  21   3      178.86      297.66     79.13 o
   4  21   3     2528.82     2382.16    154.72 o
   5  21   3      103.98       69.00     30.18 o
   6  21   3       69.91        3.40     24.92 o
   7  21   3      175.51      194.20     38.02 o
   8  21   3      721.41      692.37     60.09 o
   9  21   3      454.98      502.76     55.02 o
  10  21   3       90.55        1.84    231.13 o
  11  21   3       51.41      251.79    130.79 o
  12  21   3      154.60      123.26     37.35 o
   0  22   3     1760.37     1848.53    107.68 o
   1  22   3     1505.01     1405.58     62.17 o
   2  22   3       45.21      133.26     89.46 o
   3  22   3     1470.10     1622.24     64.99 o
   4  22   3      701.21      532.52     56.73 o
   5  22   3       20.47       82.16     35.08 o
   6  22   3       19.90       61.36    100.88 o
   7  22   3      154.30      247.38     36.00 o
   8  22   3      144.87      131.63    119.65 o
   9  22   3       51.77      203.97     65.26 o
  10  22   3       10.29       51.48     28.65 o
  11  22   3       17.08      107.96     59.82 o
   1  23   3        0.24      107.29    122.37 o
   2  23   3      932.20      971.87    178.93 o
   3  23   3      123.65       58.48     35.08 o
   4  23   3     2093.05     2054.23    281.71 o
   5  23   3      641.77      763.46    138.68 o
   6  23   3      116.74      160.81     29.01 o
   7  23   3       17.68       32.63     62.54 o
   8  23   3      141.05       64.84     33.84 o
   9  23   3        0.51      184.99     37.63 o
  10  23   3      324.88      148.56    149.56 o
  11  23   3       13.88       55.89     92.73 o
   0  24   3     1412.50     1258.46     99.52 o
   1  24   3       33.53      134.40     81.03 o
   2  24   3     1048.28     1337.03     79.76 o
   3  24   3     1189.28     1290.74    233.58 o
   4  24   3      449.03      605.54     64.17 o
   5  24   3      123.46      169.39    103.33 o
   6  24   3      901.30      909.51    239.84 o
   7  24   3      152.37      246.43    130.52 o
   8  24   3      238.45      242.82     45.97 o
   9  24   3        0.01      164.18    177.29 o
  10  24   3      296.86      364.64     47.17 o
   1  25   3     2737.12     2689.13     99.52 o
   2  25   3     1917.61     1839.24     76.13 o
   3  25   3      923.45      878.43     68.52 o
   4  25   3       27.20      154.68     46.23 o
   5  25   3      583.83      494.48     53.93 o
   6  25   3       70.66       87.91    111.49 o
   7  25   3       89.65       57.60     34.23 o
   8  25   3      908.71     1188.65     71.91 o
   9  25   3       37.20       42.64     38.13 o
   0  26   3      575.85      414.41     71.79 o
   1  26   3       58.63       95.34     36.77 o
   2  26   3       87.92      192.23     43.93 o
   3  26   3      176.99      426.19    127.80 o
   4  26   3       12.07      116.26     38.26 o
   5  26   3        7.55       38.36     35.07 o
   6  26   3       89.96      186.89     97.62 o
   7  26   3      131.55      330.50     53.34 o
   8  26   3        0.87       73.45     38.76 o
   9  26   3       48.21      -61.22     78.59 o
   1  27   3      780.80      633.10     53.64 o
   2  27   3      368.64      520.98    261.05 o
   3  27   3       60.50      159.13     34.40 o
   4  27   3       77.48      -12.44     32.58 o
   5  27   3       67.68      435.62    126.17 o
   6  27   3       36.83       97.60     39.35 o
   7  27   3        0.01       27.53    205.85 o
   8  27   3      332.22      210.26     47.78 o
   0  28   3      760.93      685.25     92.45 o
   1  28   3       15.88       54.25     38.65 o
   2  28   3     1196.66     1075.32    149.01 o
   3  28   3      225.22      283.50    125.63 o
   4  28   3      772.66      811.74    120.73 o
   5  28   3        6.40       34.31     95.17 o
   6  28   3      368.72      464.44     58.25 o
   7  28   3       41.58       53.79     44.04 o
   1  29   3       63.69      141.17     91.64 o
   2  29   3      637.84      653.54    179.47 o
   3  29   3      366.03      510.21     71.79 o
   4  29   3       82.59      140.86     48.06 o
   5  29   3       70.40      180.21     64.99 o
   6  29   3      408.06      141.05    148.74 o
   0  30   3      161.73      261.05     71.24 o
   1  30   3      111.33      370.61     58.25 o
   2  30   3      303.95      384.91     59.82 o
   3  30   3       13.38       84.10     36.44 o
   4  30   3      926.63      982.13    101.42 o
   5  30   3      178.78      329.11    141.13 o
   1  31   3       15.79      -45.43     37.80 o
   2  31   3       66.20       -7.91     42.17 o
   3  31   3       62.00      205.96     92.73 o
   4  31   3      500.80      661.62    246.09 o
   0  32   3      473.31      522.64     81.03 o
   1  32   3       47.30      -68.50     45.67 o
   0   0   4     2379.87     2687.69     76.68 o
   2   0   4     7855.58     8067.95     93.00 o
   3   0   4    34349.23    34454.27    355.68 o
   4   0   4    23057.95    24719.97    255.06 o
   5   0   4     1024.05     1111.08     14.68 o
   6   0   4     4871.65     4754.30     60.91 o
   7   0   4     1668.33     1855.06     50.58 o
   8   0   4     1396.46     1551.05     40.79 o
   9   0   4      510.99      624.88     33.17 o
  10   0   4    10619.60    10873.65    261.59 o
  12   0   4     1498.31     1510.26     85.93 o
  13   0   4     2214.03     2199.86    110.94 o
  14   0   4     1162.06      950.10    122.91 o
  15   0   4      209.02      -54.38     97.89 o
   1   1   4    32511.05    31639.32    315.34 o
   2   1   4     4112.60     4213.05     47.86 o
   3   1   4    13890.88    15186.32    199.86 o
   4   1   4      361.50      400.55      9.86 o
   5   1   4      162.17      197.33     24.47 o
   6   1   4     8095.44     8559.87    444.59 o
   7   1   4     2680.62     2533.46     40.79 o
   8   1   4     1526.14     1359.28     79.67 o
   9   1   4     1000.29     1001.68     67.71 o
  10   1   4     6079.76     5942.99     92.27 o
  11   1   4        0.05       91.73     19.42 o
  12   1   4      418.50      482.94     41.88 o
  13   1   4      162.08      125.89     32.63 o
  14   1   4      862.36      963.93     99.78 o
  15   1   4      325.07      163.30     78.86 o
   1   2   4    15798.51    14877.99    172.69 o
   2   2   4       10.96       30.37     13.87 o
   3   2   4    22628.75    22945.85    312.71 o
   4   2   4     2965.40     3050.97     40.79 o
   5   2   4      783.73      905.63     26.65 o
   6   2   4     4902.67     5392.53    113.39 o
   7   2   4      231.97      203.86     20.94 o
   8   2   4      331.42      342.71     11.54 o
   9   2   4     6784.83     6287.32     81.53 o
  10   2   4      123.70      156.51     21.75 o
  11   2   4      584.18      499.05     40.52 o
  12   2   4     1175.18     1052.89     66.89 o
  13   2   4      165.15      199.10    108.77 o
  14   2   4       20.30      238.79     90.01 o
  15   2   4       64.86       53.39     45.91 o
   1   3   4     1118.96     1053.75     45.68 o
   2   3   4      571.67      724.76     11.15 o
   3   3   4    42311.52    41417.27    349.69 o
   4   3   4     6399.30     6285.16    105.23 o
   5   3   4      421.16      542.11     13.87 o
   6   3   4     1504.39     1393.59     26.33 o
   7   3   4     2537.14     2771.31     46.38 o
   8   3   4      109.39      127.43     13.05 o
   9   3   4      105.52      136.75     11.54 o
  10   3   4       51.85       93.05     13.17 o
  11   3   4     1072.97     1007.04     97.35 o
  12   3   4      911.87      959.34     54.93 o
  13   3   4       19.18       39.97     30.32 o
  14   3   4        9.87      -22.96    122.37 o
  15   3   4       24.06     -130.12     86.74 o
   0   4   4   126204.51   126873.23   2784.49 o
   1   4   4     9933.04    10140.22    432.09 o
   2   4   4      377.47      400.55      9.86 o
   3   4   4    12263.78    13032.28    107.10 o
   4   4   4      502.55      692.56     29.37 o
   5   4   4     5824.81     5855.95    107.14 o
   6   4   4       96.14      129.11     43.24 o
   7   4   4     6330.64     6868.94    102.65 o
   8   4   4     1366.51     1302.87     74.78 o
   9   4   4     1504.88     1565.27     66.62 o
  10   4   4      250.28      300.28     29.91 o
  11   4   4      101.80      262.66     57.65 o
  12   4   4      262.21      238.81     29.60 o
  13   4   4       25.37      137.99     62.00 o
  14   4   4      798.38      714.54     79.56 o
  15   4   4      211.92      364.49    220.80 o
   1   5   4      268.64      417.86     56.56 o
   2   5   4     2562.20     2935.65    156.36 o
   3   5   4     2347.85     2460.69     33.37 o
   4   5   4     1754.74     1770.93     25.25 o
   5   5   4     1304.02     1316.37     22.88 o
   6   5   4     3315.59     4047.21    173.76 o
   7   5   4      434.80      445.54     49.49 o
   8   5   4     7648.05     7990.98    237.39 o
   9   5   4     6526.25     6444.98    159.62 o
  10   5   4        7.15       27.74     12.77 o
  11   5   4      799.69      791.44     57.38 o
  12   5   4      374.11      361.75     62.00 o
  13   5   4     1155.96     1246.03     73.14 o
  14   5   4        0.68      -66.15     44.10 o
  15   5   4      184.62       82.09     51.94 o
   0   6   4      270.99      287.69     17.40 o
   1   6   4     5793.38     4780.78    117.20 o
   2   6   4    49509.43    50941.63   1083.34 o
   3   6   4     3049.70     3088.05     40.57 o
   4   6   4     2376.19     2309.53     95.99 o
   5   6   4     4548.42     4568.59     62.20 o
   6   6   4     1187.50      990.56     23.39 o
   7   6   4      515.02      572.39     37.25 o
   8   6   4     3063.08     2910.06    130.79 o
   9   6   4      406.51      475.70     19.99 o
  10   6   4      124.52       78.07     35.08 o
  11   6   4      972.09     1105.81     72.60 o
  12   6   4       22.08        8.95     54.11 o
  13   6   4       21.75       86.01     32.36 o
  14   6   4        9.80      147.91    226.51 o
  15   6   4        2.26       33.09    168.05 o
   1   7   4     5224.02     5249.91     68.06 o
   2   7   4    13781.72    12737.22    158.68 o
   3   7   4     1397.81     1444.93     30.73 o
   4   7   4     3409.21     3091.20    228.42 o
   5   7   4     2160.30     2132.18     95.44 o
   6   7   4        0.17       57.53     21.75 o
   7   7   4     3635.87     3578.01    105.23 o
   8   7   4      552.46      619.61     45.95 o
   9   7   4     1914.38     2010.29     46.72 o
  10   7   4     4196.37     4050.52     92.87 o
  11   7   4      504.98      473.15     48.40 o
  12   7   4        2.41      119.10     32.09 o
  13   7   4        0.68       -3.43     73.42 o
  14   7   4      695.66      770.20    216.72 o
  15   7   4      516.16      396.46    120.19 o
   0   8   4    26250.29    26899.70    459.55 o
   1   8   4      788.76      800.54     18.89 o
   2   8   4     2429.28     2433.65     76.41 o
   3   8   4       14.40       35.29     11.34 o
   4   8   4     5317.52     5626.81    221.35 o
   5   8   4     1066.42     1190.09     28.01 o
   6   8   4     2783.06     2630.49    129.44 o
   7   8   4     2192.56     2306.95     43.82 o
   8   8   4     3146.57     3352.39    119.65 o
   9   8   4      956.59     1011.32     28.11 o
  10   8   4      862.55      967.10     42.98 o
  11   8   4      780.95      823.30     90.82 o
  12   8   4        4.98       24.89     70.43 o
  13   8   4      193.37      130.52     44.05 o
  14   8   4      121.39      223.64    163.43 o
  15   8   4      349.33      333.56     81.46 o
   1   9   4     4738.91     5257.16    213.73 o
   2   9   4      365.79      329.90     51.94 o
   3   9   4       55.57      149.05     15.37 o
   4   9   4     3056.62     3416.28    159.07 o
   5   9   4       47.69      150.89     18.49 o
   6   9   4        0.53        7.52     40.79 o
   7   9   4      443.34      380.16     17.19 o
   8   9   4     2712.33     2795.93     44.22 o
   9   9   4      139.35      168.70     40.52 o
  10   9   4      177.65      226.87    106.87 o
  11   9   4      206.98      226.87    106.87 o
  12   9   4      901.00      827.19     63.63 o
  13   9   4      212.58      258.19     38.06 o
  14   9   4       87.66       31.56     37.47 o
  15   9   4      202.60      614.21    194.70 o
   0  10   4      911.17     1086.60     39.16 o
   1  10   4        0.69       44.52     13.05 o
   2  10   4      151.14      151.69     51.67 o
   3  10   4     3427.57     3319.97     71.41 o
   4  10   4      551.06      592.27     22.88 o
   5  10   4     7709.66     7900.81    183.28 o
   6  10   4     1772.00     1519.37     32.49 o
   7  10   4      146.50      144.32     12.93 o
   8  10   4     4351.62     4237.04    158.26 o
   9  10   4      150.08      134.44     70.97 o
  10  10   4     1997.09     2313.98     70.70 o
  11  10   4       43.47       54.46     26.10 o
  12  10   4     1940.28     1994.42     67.47 o
  13  10   4      267.42      357.69     36.70 o
  14  10   4      234.97      194.17    141.94 o
  15  10   4        1.39      370.36    119.10 o
   1  11   4       69.02       24.44     18.76 o
   2  11   4     1841.14     1636.56     38.61 o
   3  11   4     1538.01     1692.80     43.74 o
   4  11   4      446.68      454.22     19.99 o
   5  11   4     5578.34     5919.00    100.68 o
   6  11   4       66.12       42.82     27.19 o
   7  11   4      647.53      607.92     30.73 o
   8  11   4       73.02       37.29     13.60 o
   9  11   4     4114.01     3904.96     73.42 o
  10  11   4      357.10      253.25     29.79 o
  11  11   4     1221.39     1059.78    258.87 o
  12  11   4        0.36       32.90     19.23 o
  13  11   4      412.68      524.40     42.15 o
  14  11   4      124.26       94.26    146.84 o
   0  12   4    10019.44     9721.79    247.45 o
   1  12   4     1426.05     1399.11    116.65 o
   2  12   4      929.72      916.72     31.53 o
   3  12   4       34.03       80.49     21.75 o
   4  12   4    10796.10    10832.94    382.32 o
   5  12   4      711.80      681.48     43.78 o
   6  12   4     1023.92      890.07     41.88 o
   7  12   4     6460.17     6137.88     96.97 o
   8  12   4     3379.10     3230.15     76.37 o
   9  12   4      124.20      354.14     51.94 o
  10  12   4      536.75      519.81     33.06 o
  11  12   4      529.72      713.81     86.74 o
  12  12   4        2.36      -37.16     24.78 o
  13  12   4       29.22      -26.68     17.78 o
  14  12   4      114.35      342.17    131.61 o
   1  13   4       80.42      143.87     29.91 o
   2  13   4     1271.40     1207.07     43.24 o
   3  13   4      249.29      254.44     54.93 o
   4  13   4     1513.43     1392.25     38.84 o
   5  13   4        0.32        7.77     16.32 o
   6  13   4       11.61       36.52     13.05 o
   7  13   4      761.19      767.33     38.88 o
   8  13   4     3490.70     3708.21     94.09 o
   9  13   4      623.77      581.62     37.68 o
  10  13   4      618.72      658.33     58.74 o
  11  13   4        7.61       82.83     29.64 o
  12  13   4       35.63       53.53     26.91 o
  13  13   4        0.45      -30.27    127.53 o
  14  13   4       90.15      217.12     57.87 o
   0  14   4      103.85      140.86     38.61 o
   1  14   4      246.35      373.21     32.90 o
   2  14   4      245.11      343.89     30.84 o
   3  14   4       10.58       33.67     46.23 o
   4  14   4      876.15      760.93     36.71 o
   5  14   4     1406.15     1251.18    105.51 o
   6  14   4      409.24      334.43     19.03 o
   7  14   4      484.04      481.78     30.46 o
   8  14   4       88.57      125.63     33.17 o
   9  14   4      347.83      399.12     95.99 o
  10  14   4      202.37      222.57     32.36 o
  11  14   4      168.09       75.53     29.04 o
  12  14   4        6.49       77.68     73.15 o
  13  14   4      336.96       72.03     76.14 o
  14  14   4       55.52      156.51     38.57 o
   1  15   4      283.15      189.15     60.09 o
   2  15   4     2255.89     2316.71     62.68 o
   3  15   4        1.08      -26.70     19.03 o
   4  15   4      346.60      325.49     30.46 o
   5  15   4      290.88      338.80     45.95 o
   6  15   4      126.99      149.41     32.90 o
   7  15   4       16.46       20.28     41.06 o
   8  15   4      776.98      602.07     65.81 o
   9  15   4       98.46      100.58     30.44 o
  10  15   4      282.82      124.86     30.76 o
  11  15   4     1091.41     1019.15     54.89 o
  12  15   4      243.09      169.99     34.22 o
  13  15   4      198.10       65.03     81.30 o
   0  16   4     8903.96     8375.77    229.50 o
   1  16   4      939.11      992.33     44.27 o
   2  16   4     1532.17     1613.04     67.98 o
   3  16   4     1391.78     1560.24     62.57 o
   4  16   4      517.96      466.04    126.72 o
   5  16   4        2.96       11.06     64.99 o
   6  16   4     2236.24     2225.11     86.74 o
   7  16   4     1506.18     1610.68    107.14 o
   8  16   4      339.55      238.81     29.60 o
   9  16   4      638.09      569.97     44.05 o
  10  16   4     1717.77     1586.39    102.24 o
  11  16   4     1549.03     1544.50     67.42 o
  12  16   4      228.83      370.40     84.02 o
  13  16   4        0.63       70.00     39.16 o
   1  17   4        3.85       39.04     87.29 o
   2  17   4      783.94      825.26     63.09 o
   3  17   4      225.98      336.01     33.71 o
   4  17   4      637.98      631.38     81.30 o
   5  17   4      446.63      523.44     45.95 o
   6  17   4        1.62      -16.87     35.35 o
   7  17   4      653.95      641.57    107.41 o
   8  17   4      105.09      202.81     33.97 o
   9  17   4      894.15      829.73    205.57 o
  10  17   4      202.66      208.55     75.87 o
  11  17   4      479.50      535.62     62.81 o
  12  17   4      246.40      395.36     68.25 o
  13  17   4      280.54      214.01     75.87 o
   0  18   4     1524.58     1493.40     79.95 o
   1  18   4      416.60      467.47     39.42 o
   2  18   4     2200.78     2065.59     68.68 o
   3  18   4        7.17       48.43     81.30 o
   4  18   4      664.74      695.60     43.79 o
   5  18   4       72.01       98.15     40.79 o
   6  18   4        1.33       -6.80     27.98 o
   7  18   4       12.55       17.94     22.80 o
   8  18   4      976.90      856.72     58.46 o
   9  18   4       38.39      146.49     73.42 o
  10  18   4       77.00       27.94     92.18 o
  11  18   4        0.01       55.23     92.45 o
  12  18   4        0.04      108.23     42.96 o
  13  18   4      128.59       73.16     38.26 o
   1  19   4     1476.37     1504.57     69.79 o
   2  19   4     1437.36     1641.31     71.79 o
   3  19   4     2407.81     2374.75     75.73 o
   4  19   4     1255.96     1320.36     56.50 o
   5  19   4       69.72      101.94     59.28 o
   6  19   4      110.82      121.81     21.03 o
   7  19   4     1777.47     1708.02     61.54 o
   8  19   4     1961.59     2104.43    172.40 o
   9  19   4       31.89      -38.86     28.80 o
  10  19   4       11.93       71.49    162.88 o
  11  19   4       44.69      -17.36     34.23 o
  12  19   4      280.28      173.95     44.43 o
   0  20   4     5082.55     4523.17    149.01 o
   1  20   4     1974.53     1857.78     89.46 o
   2  20   4      648.20      646.65    225.42 o
   3  20   4       41.94       27.84     26.38 o
   4  20   4     1851.09     1678.32     64.22 o
   5  20   4       25.14       85.52    111.76 o
   6  20   4      525.49      497.73     90.28 o
   7  20   4       77.08       20.05     23.39 o
   8  20   4        7.43       47.07     28.80 o
   9  20   4       98.23       45.38     67.98 o
  10  20   4      100.81      274.04     57.65 o
  11  20   4        0.58      160.15     94.90 o
  12  20   4       25.47       38.77     32.68 o
   1  21   4      833.99      832.90     66.35 o
   2  21   4      424.50      465.04     41.10 o
   3  21   4       87.09      191.39     36.72 o
   4  21   4      658.15      814.12     51.90 o
   5  21   4     1895.79     1993.83    147.65 o
   6  21   4     1098.40     1002.79     45.99 o
   7  21   4        0.74       57.65     78.59 o
   8  21   4      379.94      514.48    114.21 o
   9  21   4        9.33      160.63     42.27 o
  10  21   4      385.95      403.12     87.02 o
  11  21   4       12.70      105.28     38.13 o
   0  22   4       17.97       16.32     59.82 o
   1  22   4      709.24      678.99     52.96 o
   2  22   4     2665.68     2328.80    163.43 o
   3  22   4       20.99      -24.20     38.46 o
   4  22   4      204.13      152.67     49.22 o
   5  22   4       37.06       74.75     31.59 o
   6  22   4      782.59      705.82    120.19 o
   7  22   4        1.27       -9.77     32.90 o
   8  22   4       13.00       47.62     70.70 o
   9  22   4       24.21       99.79     98.16 o
  10  22   4        5.69       73.80     78.59 o
  11  22   4      120.18       61.39     81.30 o
   1  23   4     1280.11     1374.68    150.65 o
   2  23   4     4181.36     3914.10    115.30 o
   3  23   4       69.96      128.73     33.95 o
   4  23   4     1103.86     1154.84     59.17 o
   5  23   4     1460.80     1245.34     66.32 o
   6  23   4        5.18       -1.37     51.39 o
   7  23   4      298.68      223.83     40.52 o
   8  23   4      462.63      693.34    218.35 o
   9  23   4      835.50      788.10    120.73 o
  10  23   4      109.56      238.87    163.43 o
   0  24   4     1499.52     1651.12    101.70 o
   1  24   4      260.62      125.90     73.69 o
   2  24   4       74.21      189.71    135.96 o
   3  24   4      405.63      475.90    108.77 o
   4  24   4      759.33      670.31     59.28 o
   5  24   4      132.11      114.18     57.10 o
   6  24   4        2.04       16.83    144.12 o
   7  24   4       22.41      -47.39     40.52 o
   8  24   4       85.17      293.70     97.89 o
   9  24   4       95.66      171.15     43.66 o
  10  24   4        0.53       -9.93     32.90 o
   1  25   4        3.51       46.23     84.02 o
   2  25   4      191.31      226.90    260.23 o
   3  25   4      107.55      154.04     35.08 o
   4  25   4      620.28      601.22     46.13 o
   5  25   4      182.17      335.81     51.63 o
   6  25   4        2.40      117.06    106.59 o
   7  25   4      112.11      123.48     32.29 o
   8  25   4       10.65      288.51     44.27 o
   9  25   4       91.75      171.57     87.56 o
   0  26   4      476.02      417.13     69.07 o
   1  26   4     2450.32     2505.81    245.82 o
   2  26   4       72.30       50.90     84.02 o
   3  26   4     1408.26     1305.25    114.48 o
   4  26   4        8.92       73.25     54.38 o
   5  26   4      335.68      342.24     50.05 o
   6  26   4      391.45      468.24     72.88 o
   7  26   4       47.60       80.46     36.38 o
   8  26   4       79.54       34.18     54.11 o
   9  26   4      325.70      537.83    103.33 o
   1  27   4      307.16      432.09     94.36 o
   2  27   4       27.70      133.24     42.95 o
   3  27   4        6.85      135.75     65.53 o
   4  27   4        3.55       58.66    111.22 o
   5  27   4      223.58      227.11    157.72 o
   6  27   4      104.57       86.11     73.42 o
   7  27   4      197.71      -23.31     40.24 o
   8  27   4       18.02       95.00     98.16 o
   0  28   4      113.37       97.89     59.82 o
   1  28   4      208.45      437.79    165.87 o
   2  28   4       97.54      144.24     45.53 o
   3  28   4       54.42      196.33     70.16 o
   4  28   4      195.06      489.77     70.64 o
   5  28   4      168.50      287.69    120.19 o
   6  28   4      143.37      281.73    209.92 o
   7  28   4      134.56       95.74     44.10 o
   1  29   4       24.85       75.14     57.49 o
   2  29   4       16.57      -41.79     36.38 o
   3  29   4      351.79      539.48     76.41 o
   4  29   4      515.06      878.16    175.39 o
   5  29   4      356.70      515.31    177.57 o
   6  29   4        0.35      136.96    116.38 o
   0  30   4        0.54      217.54     65.26 o
   1  30   4      560.51      668.89     57.60 o
   2  30   4      357.99      385.08    124.81 o
   3  30   4        0.01      126.17     43.57 o
   4  30   4       52.44       42.96     64.72 o
   5  30   4       42.16      -89.73     59.82 o
   1  31   4        0.80       30.46     87.29 o
   2  31   4        5.46      190.25     90.55 o
   3  31   4       30.38      123.76    113.39 o
   1   1   5     4633.66     3952.35     39.42 o
   2   1   5    12404.78    12003.11    234.94 o
   3   1   5     2670.79     2433.63     47.31 o
   4   1   5     1519.34     1572.05     55.20 o
   5   1   5      684.61      532.93     18.76 o
   6   1   5     2433.17     2578.41     63.63 o
   7   1   5     4591.53     4887.65     59.15 o
   8   1   5     1595.50     1517.62     26.09 o
   9   1   5      503.24      375.77     45.41 o
  10   1   5       28.59      106.47     27.46 o
  11   1   5      361.12      352.31     31.08 o
  12   1   5      636.13      552.42     43.24 o
  13   1   5      106.19       62.72     32.35 o
  14   1   5      294.81       82.94     94.90 o
  15   1   5       98.84      183.09     84.57 o
   0   2   5     3622.41     2937.85     56.02 o
   1   2   5     5312.96     4723.31     70.97 o
   2   2   5     3899.93     3485.01     30.76 o
   3   2   5      328.03      228.69     11.15 o
   4   2   5    15699.14    16111.69    130.38 o
   5   2   5    17096.42    17876.40    181.32 o
   6   2   5      624.30      683.94     25.02 o
   7   2   5        9.63       10.88      7.69 o
   8   2   5     2352.41     2409.19     38.02 o
   9   2   5      423.13      469.01     29.91 o
  10   2   5     2749.74     2676.24     59.41 o
  11   2   5     1029.29     1160.15     72.60 o
  12   2   5     1714.78     1476.00     79.40 o
  13   2   5      288.24      331.75     37.53 o
  14   2   5      524.30      582.82    144.93 o
  15   2   5       31.95      284.82     73.82 o
   1   3   5    10964.77    10667.57     91.21 o
   2   3   5    18529.49    17916.74    197.69 o
   3   3   5     2838.44     2679.99     30.46 o
   4   3   5      491.11      451.59     12.51 o
   5   3   5     2198.45     2496.86     33.52 o
   6   3   5      378.10      393.77     20.39 o
   7   3   5     1208.57     1288.08     29.10 o
   8   3   5       99.30       98.87     13.20 o
   9   3   5     3220.12     3050.59     61.58 o
  10   3   5      494.30      352.93     22.98 o
  11   3   5     2889.33     2811.68    109.31 o
  12   3   5      133.18      168.59     32.63 o
  13   3   5      149.42      163.74     65.53 o
  14   3   5      214.08      113.22     73.42 o
  15   3   5        3.98        7.06    152.28 o
   0   4   5    50659.85    51223.75    734.19 o
   1   4   5     2339.71     1960.49     59.01 o
   2   4   5     1370.89     1354.10     43.24 o
   3   4   5      997.35     1079.27     13.84 o
   4   4   5    10250.36     9469.22     91.33 o
   5   4   5     1198.20     1034.34     23.93 o
   6   4   5     3068.40     3043.21     81.58 o
   7   4   5      852.87      920.52     44.60 o
   8   4   5      731.66      746.43     99.25 o
   9   4   5       15.24       53.84     26.92 o
  10   4   5     1953.62     1832.40    132.43 o
  11   4   5       34.95       18.49     21.75 o
  12   4   5       65.21       61.81     33.52 o
  13   4   5        0.97       14.23    108.23 o
  14   4   5       69.39       19.31     32.63 o
  15   4   5      123.94      141.85    196.06 o
   1   5   5    12777.03    13808.64    152.68 o
   2   5   5     2836.59     2563.18     33.72 o
   3   5   5     6992.67     6950.63     69.60 o
   4   5   5      848.22      735.20     16.29 o
   5   5   5    13022.88    13542.83    154.45 o
   6   5   5    12431.73    13023.97    177.24 o
   7   5   5    19707.32    20988.65    256.69 o
   8   5   5      419.82      436.14     50.58 o
   9   5   5      287.91      330.23     16.71 o
  10   5   5     1892.25     1833.07     94.36 o
  11   5   5     1923.08     1575.52    131.88 o
  12   5   5      283.68      261.05     42.96 o
  13   5   5        0.75       34.07    100.61 o
  14   5   5      483.20      488.86     48.67 o
  15   5   5       74.54        0.76    108.23 o
   0   6   5     1688.20     1779.46     43.51 o
   1   6   5        0.23       29.37     16.32 o
   2   6   5     1279.26     1335.10     22.88 o
   3   6   5     1476.78     1473.19     24.03 o
   4   6   5     5223.32     5324.82     60.95 o
   5   6   5     6744.13     7182.44     87.13 o
   6   6   5     4336.60     4719.53     96.26 o
   7   6   5     2772.28     2564.42    108.23 o
   8   6   5       57.22       72.96     38.07 o
   9   6   5      100.93      151.71     19.22 o
  10   6   5      333.28      263.18     32.09 o
  11   6   5      295.74      324.46     70.70 o
  12   6   5      324.23      371.64     45.68 o
  13   6   5      635.51      553.93    125.90 o
  14   6   5        1.00      -29.19     51.67 o
  15   6   5       19.10       -1.62     78.59 o
   1   7   5       74.96       68.42     11.72 o
   2   7   5      769.63      710.66     17.88 o
   3   7   5     5881.12     6093.68    143.85 o
   4   7   5     1102.65     1065.18     60.09 o
   5   7   5     5857.19     5349.81     82.78 o
   6   7   5      264.22      329.73     18.76 o
   7   7   5      102.65      200.63     17.63 o
   8   7   5       24.44       10.81     15.57 o
   9   7   5     5059.46     5003.77    198.23 o
  10   7   5      488.03      504.19     30.31 o
  11   7   5      889.70      953.40    101.97 o
  12   7   5       40.04       73.56     27.98 o
  13   7   5        1.21      -28.55     49.22 o
  14   7   5      148.51       24.82    165.87 o
  15   7   5       19.67      123.11    320.60 o
   0   8   5    15492.67    15661.67    276.82 o
   1   8   5     1122.27      881.27     26.17 o
   2   8   5      842.20      808.21     35.62 o
   3   8   5      257.60      241.81     21.75 o
   4   8   5    12172.60    11311.91    149.52 o
   5   8   5       40.30       21.75     11.54 o
   6   8   5     1282.44     1281.40     36.98 o
   7   8   5        6.21        2.66     35.35 o
   8   8   5      104.02      110.61     29.91 o
   9   8   5      169.94      207.56     54.11 o
  10   8   5        6.08       17.00     27.98 o
  11   8   5        5.83        3.38     28.32 o
  12   8   5     1091.78     1187.08     81.30 o
  13   8   5      185.57      122.83     49.22 o
  14   8   5       88.38       65.74     39.72 o
  15   8   5       47.69       15.96    103.33 o
   1   9   5     3018.30     3128.99     62.00 o
   2   9   5     1663.36     1904.12     67.44 o
   3   9   5      660.60      833.95     25.47 o
   4   9   5     1145.47     1369.76     30.18 o
   5   9   5        0.95      -13.60     10.67 o
   6   9   5      429.74      311.25     54.93 o
   7   9   5     3343.19     3407.51     55.68 o
   8   9   5      911.67      833.32     16.32 o
   9   9   5     4947.83     4661.23     91.75 o
  10   9   5      740.44      719.75     54.66 o
  11   9   5     1550.29     1428.99     61.18 o
  12   9   5     1300.48     1395.66     74.51 o
  13   9   5      516.97      896.26    119.10 o
  14   9   5       10.03      -34.65    143.58 o
  15   9   5        0.06       51.53    111.49 o
   0  10   5      462.00      489.46     26.10 o
   1  10   5      265.23      276.66     21.75 o
   2  10   5     2287.78     2599.76     63.90 o
   3  10   5     3724.51     4024.89     76.10 o
   4  10   5       23.19       11.32     21.48 o
   5  10   5      154.64       96.50     27.46 o
   6  10   5     2033.32     1938.27     43.27 o
   7  10   5        0.12       27.58     20.20 o
   8  10   5      175.75      200.69     16.59 o
   9  10   5     1044.95     1107.03    192.25 o
  10  10   5        2.05        2.29     29.64 o
  11  10   5        6.40       71.38     48.95 o
  12  10   5        3.77       15.36     32.63 o
  13  10   5      173.15      152.35     48.40 o
  14  10   5      386.15      468.94    225.97 o
   1  11   5     2721.28     3189.15    162.34 o
   2  11   5     1181.85     1062.05     55.20 o
   3  11   5     5243.05     5138.34     84.57 o
   4  11   5     1144.37      961.52     25.77 o
   5  11   5      141.74      215.55     35.89 o
   6  11   5     1318.27     1406.38     35.37 o
   7  11   5     3461.89     3570.62    168.05 o
   8  11   5     4866.38     4988.46     77.17 o
   9  11   5     1746.10     1660.31    150.10 o
  10  11   5     6802.57     7201.50    138.38 o
  11  11   5       53.62       56.11     25.82 o
  12  11   5      240.01      175.05     73.96 o
  13  11   5      308.08      368.73    101.43 o
  14  11   5      333.29      257.95    237.39 o
   0  12   5    18285.87    18673.49    463.36 o
   1  12   5     3112.42     3215.63     79.67 o
   2  12   5     1144.19     1286.83     36.85 o
   3  12   5      198.75      270.38     54.93 o
   4  12   5       98.18       70.43     26.65 o
   5  12   5     2634.15     2800.55     50.45 o
   6  12   5     2761.27     2600.65     47.88 o
   7  12   5     1015.44     1008.02     51.12 o
   8  12   5        0.27       53.02     13.99 o
   9  12   5      763.28      717.17    121.28 o
  10  12   5       12.42       33.44     18.19 o
  11  12   5        2.80      -47.04     48.95 o
  12  12   5        0.46        0.00     31.15 o
  13  12   5        2.05        0.00     46.50 o
  14  12   5       43.79       64.09     66.83 o
   1  13   5      391.10      516.50     75.87 o
   2  13   5       48.65       46.55     35.08 o
   3  13   5     1194.24     1045.47     92.18 o
   4  13   5     5071.61     4977.01    109.31 o
   5  13   5      649.42      545.79     25.54 o
   6  13   5     3084.72     2972.71    193.07 o
   7  13   5      518.57      573.24     29.91 o
   8  13   5       31.13      -18.34     67.44 o
   9  13   5       46.18      -64.99     54.11 o
  10  13   5      278.46      343.18    111.22 o
  11  13   5      218.34      368.53    143.03 o
  12  13   5       24.25       64.40     64.99 o
  13  13   5       14.33       66.49     81.58 o
  14  13   5       87.84      265.40    125.08 o
   0  14   5     1808.38     2023.65     86.47 o
   1  14   5       70.92      -13.87     24.74 o
   2  14   5       39.78       78.21    119.65 o
   3  14   5      238.13      469.21     35.24 o
   4  14   5     2290.39     2434.72     69.61 o
   5  14   5      403.56      425.18     54.66 o
   6  14   5     3705.13     3492.24     70.91 o
   7  14   5     4328.20     4495.05    118.56 o
   8  14   5      337.17      285.13     36.44 o
   9  14   5      213.36      298.34     79.95 o
  10  14   5      126.90      163.90     33.09 o
  11  14   5      253.53      314.73     60.64 o
  12  14   5       28.01        0.00     32.90 o
  13  14   5        0.96       48.98     65.53 o
  14  14   5      149.25      112.57     59.82 o
   1  15   5        0.44        5.98    100.61 o
   2  15   5     1520.30     1329.78     56.73 o
   3  15   5     2137.04     2086.10    141.40 o
   4  15   5        0.16       -8.06     24.74 o
   5  15   5      180.91      198.53     45.68 o
   6  15   5       70.89      102.07     17.12 o
   7  15   5      258.55      297.58     27.74 o
   8  15   5      261.50      287.27     70.43 o
   9  15   5        0.20      165.98    138.41 o
  10  15   5        6.53      -48.78     32.52 o
  11  15   5      546.25      686.07    119.92 o
  12  15   5       25.77        5.44     43.24 o
  13  15   5        0.23        1.09     60.09 o
   0  16   5      149.62      114.21     48.95 o
   1  16   5      484.31      674.32     74.51 o
   2  16   5      401.85      450.02    149.83 o
   3  16   5      327.86      444.11     66.08 o
   4  16   5      547.18      626.53     54.66 o
   5  16   5        3.90       53.66     19.07 o
   6  16   5        1.81       61.41     29.64 o
   7  16   5       86.33      145.16     51.39 o
   8  16   5       99.61       84.71     46.50 o
   9  16   5      207.71       97.68     45.95 o
  10  16   5      699.37      688.27     43.50 o
  11  16   5       82.07      107.08     36.38 o
  12  16   5        1.22       53.57     34.37 o
  13  16   5       35.93       29.06     26.10 o
   1  17   5       73.01       30.63     28.72 o
   2  17   5      328.55      360.46     34.42 o
   3  17   5     1490.73     1524.02     63.36 o
   4  17   5        7.56       86.47     29.04 o
   5  17   5       85.94      126.65     48.95 o
   6  17   5      171.41      147.46     32.63 o
   7  17   5      644.08      489.67    127.26 o
   8  17   5     1033.67      879.30    112.58 o
   9  17   5      847.19      912.02    106.05 o
  10  17   5      175.71       59.01     35.35 o
  11  17   5        0.00      -36.77     51.39 o
  12  17   5       78.75      191.78     82.39 o
  13  17   5      118.64      -37.23    136.23 o
   0  18   5       49.46      125.63     38.07 o
   1  18   5       10.57       74.16     33.84 o
   2  18   5      855.98     1070.98     85.93 o
   3  18   5       64.34      167.66     30.18 o
   4  18   5       27.42       30.38     35.62 o
   5  18   5       53.44       19.46     38.07 o
   6  18   5     1067.01      989.90     46.23 o
   7  18   5     1953.26     1846.57    177.57 o
   8  18   5     1360.51     1496.97    199.86 o
   9  18   5      503.27      742.83     53.80 o
  10  18   5       33.07      212.78    101.16 o
  11  18   5       69.30      171.19     70.97 o
  12  18   5     1557.01     1917.42    145.48 o
  13  18   5      559.06      902.54     73.45 o
   1  19   5      617.14      813.84     84.84 o
   2  19   5    15095.60    15070.48    507.68 o
   3  19   5       47.96      143.02     30.18 o
   4  19   5      358.04      307.68    168.05 o
   5  19   5       32.92       80.58     43.78 o
   6  19   5     1403.07     1289.24    115.84 o
   7  19   5        1.73       15.96     43.51 o
   8  19   5        0.23      -47.74     62.54 o
   9  19   5      244.36      337.21     38.25 o
  10  19   5       24.43      149.62     94.90 o
  11  19   5      284.08      383.88    128.35 o
  12  19   5       38.66       47.99     35.08 o
   0  20   5     4351.45     4493.80    158.26 o
   1  20   5     3021.44     3241.32    142.49 o
   2  20   5        9.13      231.08    165.33 o
   3  20   5      335.95      364.23     55.74 o
   4  20   5      497.33      630.96     97.89 o
   5  20   5       35.35       11.03     75.59 o
   6  20   5      923.65     1073.48     67.71 o
   7  20   5      136.58      152.71     67.71 o
   8  20   5      421.68      538.65     89.73 o
   9  20   5      229.18      347.41     42.31 o
  10  20   5      727.28      734.07    111.22 o
  11  20   5        0.22       36.51     73.15 o
  12  20   5        0.02      -74.50    127.80 o
   1  21   5      303.70      232.65     63.09 o
   2  21   5      105.26       40.79     65.26 o
   3  21   5      295.63      490.08    226.24 o
   4  21   5     4452.12     4453.90    114.71 o
   5  21   5     1492.82     1466.99     61.78 o
   6  21   5        1.47       94.99     31.25 o
   7  21   5        2.38       22.09     29.90 o
   8  21   5       71.96      134.97    133.24 o
   9  21   5        4.12      -39.08    108.50 o
  10  21   5      162.13       84.75     59.55 o
  11  21   5       44.62       46.08     32.74 o
   0  22   5       21.93       54.38     43.51 o
   1  22   5      534.59      283.63    180.01 o
   2  22   5      211.28      177.96     45.68 o
   3  22   5      327.27      207.72    184.91 o
   4  22   5       87.23       11.44     39.00 o
   5  22   5     1887.67     2026.99    312.71 o
   6  22   5      303.40      307.75     42.39 o
   7  22   5      599.27      602.90    102.79 o
   8  22   5       66.20       45.95     30.76 o
   9  22   5      368.63      404.25     75.59 o
  10  22   5      367.35      385.51    125.90 o
  11  22   5      662.07      620.51    261.05 o
   1  23   5     2136.39     2196.69    162.61 o
   2  23   5      215.15      339.77    162.88 o
   3  23   5        9.87       93.39     89.73 o
   4  23   5      758.47      942.27    106.05 o
   5  23   5      250.34       36.85     65.26 o
   6  23   5      509.77      580.27    144.12 o
   7  23   5        0.38      -37.33     38.07 o
   8  23   5        5.37      -34.63     36.38 o
   9  23   5      373.64      636.58    172.13 o
  10  23   5       42.20      -16.34     42.49 o
   0  24   5     7047.98     7701.40    258.87 o
   1  24   5      394.89      517.04    157.72 o
   2  24   5     1641.62     1488.90     91.09 o
   3  24   5      163.71      178.09     51.39 o
   4  24   5       42.17      148.63     36.22 o
   5  24   5      143.09      168.91     59.28 o
   6  24   5      157.91      138.06     31.62 o
   7  24   5        2.24      -41.34     32.95 o
   8  24   5       55.51      -10.91     67.71 o
   9  24   5      103.86      164.73     47.67 o
  10  24   5        0.04       54.38     36.20 o
   1  25   5     2341.54     2688.33    233.04 o
   2  25   5      878.57      844.24    109.31 o
   3  25   5      927.30      958.70     78.04 o
   4  25   5        2.43      146.17    151.73 o
   5  25   5       42.59       76.14     95.17 o
   6  25   5       11.18       95.14    122.91 o
   7  25   5       14.90      -38.58     38.82 o
   8  25   5      638.70      471.32     54.26 o
   9  25   5      141.37      175.52     41.67 o
   0  26   5      990.45     1226.92    103.33 o
   1  26   5      111.78      217.96    117.20 o
   2  26   5       28.92       59.82     42.02 o
   3  26   5      326.89      416.69    185.18 o
   4  26   5      595.10      430.83     48.38 o
   5  26   5      188.21      941.40     99.52 o
   6  26   5       58.38       81.55     33.66 o
   7  26   5      206.76      285.56     47.18 o
   8  26   5        6.55       47.51    113.66 o
   9  26   5       22.41       32.55     35.89 o
   1  27   5      667.17      735.26    123.72 o
   2  27   5      240.34      193.19     62.54 o
   3  27   5       11.32       11.75     32.36 o
   4  27   5     1103.10      939.92     75.00 o
   5  27   5        5.20        8.57    155.00 o
   6  27   5       52.74       72.49     39.45 o
   7  27   5       21.87      111.31     52.61 o
   8  27   5      303.26      312.24    112.03 o
   0  28   5      787.51     1125.76    103.87 o
   1  28   5      216.54      349.06     42.49 o
   2  28   5        0.27      107.29    117.20 o
   3  28   5      509.93      737.05    301.29 o
   4  28   5      670.88      760.84     85.38 o
   5  28   5      308.47      473.15    102.79 o
   6  28   5       58.23       70.65     62.54 o
   7  28   5       52.10      144.67    100.34 o
   1  29   5      255.59      196.53     87.29 o
   2  29   5        0.64      -51.16     34.11 o
   3  29   5       95.00       81.58     54.38 o
   4  29   5       92.46      295.22     68.80 o
   5  29   5      105.74       39.28    105.78 o
   6  29   5      207.45      293.54     54.71 o
   0  30   5        4.61        0.00     54.38 o
   1  30   5       56.42      140.85    220.53 o
   2  30   5       23.49      190.96     73.15 o
   3  30   5       70.88      -62.23     41.49 o
   4  30   5       19.87      157.17     59.28 o
   5  30   5       29.20      -34.43    201.22 o
   1  31   5      128.30      121.55     47.54 o
   2  31   5      169.78      235.57    212.10 o
   3  31   5      426.79      677.72    148.47 o
   0   0   6     7588.78     6007.32    137.05 o
   1   0   6    25748.40    22256.89    264.31 o
   2   0   6    11477.07    11371.27    141.40 o
   3   0   6       53.88       70.70      4.89 o
   4   0   6     2809.23     2906.31     39.70 o
   5   0   6     7895.46     8362.17    107.68 o
   6   0   6     3541.16     3532.82     61.45 o
   7   0   6     1587.79     1539.08     46.23 o
   8   0   6     1056.68     1135.55     49.49 o
   9   0   6      291.34      265.40     33.72 o
  10   0   6      179.67      206.66     27.74 o
  11   0   6      381.07      287.69     37.53 o
  12   0   6     4182.66     3665.52    125.08 o
  13   0   6       38.38      -10.88     27.19 o
  14   0   6      146.68      -54.38     59.82 o
   1   1   6    22252.87    22114.95    274.10 o
   2   1   6    17861.75    17817.79    141.92 o
   3   1   6      502.32      520.46      8.47 o
   4   1   6     1975.73     2154.77     44.60 o
   5   1   6      309.69      340.10      8.16 o
   6   1   6     2081.16     2196.77     44.87 o
   7   1   6     2848.88     2913.51     83.48 o
   8   1   6     1210.63     1318.06     22.57 o
   9   1   6      215.99      265.19     40.52 o
  10   1   6      262.51      297.10     81.58 o
  11   1   6      429.21      427.55     45.68 o
  12   1   6        1.84      -30.25     40.79 o
  13   1   6        1.93       78.91    119.65 o
  14   1   6       44.87      407.97    124.00 o
  15   1   6        0.77        5.55    149.83 o
   0   2   6    92319.86    88413.01   1008.83 o
   1   2   6     4931.15     5090.62     44.80 o
   2   2   6      793.84      777.28     28.82 o
   3   2   6      533.99      549.83     12.31 o
   4   2   6    10009.72    10163.23    104.15 o
   5   2   6      384.02      378.60     13.05 o
   6   2   6       72.35       85.42     13.87 o
   7   2   6    16238.99    16333.26    199.97 o
   8   2   6        9.30       51.69     13.87 o
   9   2   6      518.86      595.69     15.19 o
  10   2   6     2674.24     2417.64     55.76 o
  11   2   6      802.96      911.84     43.82 o
  12   2   6      576.93      614.00     69.61 o
  13   2   6        0.86      -27.19     27.19 o
  14   2   6      148.35      236.48    138.95 o
   1   3   6     4993.53     5536.82     46.53 o
   2   3   6    15790.51    15063.83    308.09 o
   3   3   6    19742.61    19159.63    224.61 o
   4   3   6     1373.71     1290.12     31.54 o
   5   3   6     3494.90     3760.15     44.61 o
   6   3   6        6.13        5.66     27.46 o
   7   3   6      784.91      831.08     29.64 o
   8   3   6        7.94       21.75     16.04 o
   9   3   6     1935.47     2016.46     62.81 o
  10   3   6        8.71        5.44      9.73 o
  11   3   6     2385.32     2537.04     89.19 o
  12   3   6      544.36      467.16    254.52 o
  13   3   6      674.61      754.92     90.82 o
  14   3   6      254.11      334.13    187.90 o
  15   3   6      562.82      822.60    241.74 o
   0   4   6     3516.15     3199.44     50.03 o
   1   4   6     5201.36     4248.42     43.82 o
   2   4   6     1110.21     1158.44     14.23 o
   3   4   6     1237.16     1295.26     18.84 o
   4   4   6      323.65      375.53     21.48 o
   5   4   6    10692.69    11687.71    143.58 o
   6   4   6     2820.75     2546.13    126.44 o
   7   4   6      315.88      253.05     51.39 o
   8   4   6     1141.85     1137.59     54.11 o
   9   4   6     4774.30     4563.77     76.65 o
  10   4   6     1560.84     1404.83     44.82 o
  11   4   6       77.42       26.37     13.71 o
  13   4   6       24.07      118.28     62.81 o
  14   4   6      392.84      265.41     79.95 o
  15   4   6        5.16      -60.07     46.34 o
   1   5   6     3420.16     3031.76     37.01 o
   2   5   6     6509.22     6743.13     77.10 o
   3   5   6     6422.53     5850.47     67.71 o
   4   5   6      329.50      354.01     16.59 o
   5   5   6     2201.49     2278.26     33.66 o
   6   5   6     1829.82     1855.95    106.32 o
   7   5   6     1792.54     2135.41    177.02 o
   8   5   6     1359.03     1397.92     39.03 o
   9   5   6      396.63      379.07     32.90 o
  10   5   6      474.17      535.76     30.98 o
  11   5   6      532.63      574.13     33.17 o
  12   5   6      213.82      269.23     60.37 o
  13   5   6      126.28       77.76    103.33 o
  14   5   6       49.03      131.82     46.23 o
  15   5   6       56.38      -38.24    113.94 o
   0   6   6     1959.58     1539.08     40.24 o
   1   6   6      861.87      822.55     25.29 o
   2   6   6     1467.72     1423.14     30.73 o
   3   6   6     3084.06     2938.74     56.02 o
   4   6   6      497.65      562.43     13.31 o
   5   6   6      218.01      143.42      9.73 o
   6   6   6      388.79      552.06     13.31 o
   7   6   6    20969.32    20914.88    330.39 o
   8   6   6     3563.31     3936.59     73.96 o
   9   6   6      827.51      902.03     61.45 o
  10   6   6      249.52      257.07     32.90 o
  11   6   6     2325.70     2271.56     64.11 o
  12   6   6     1625.45     1598.04     67.75 o
  13   6   6      477.48      371.84     73.15 o
  14   6   6       97.70       50.00    119.10 o
  15   6   6       55.16       89.46     67.71 o
   1   7   6       30.82      129.44     51.39 o
   2   7   6     2590.38     2385.98    112.03 o
   3   7   6     1819.66     1367.77     27.11 o
   4   7   6        5.32       32.41     16.04 o
   5   7   6     1988.37     2227.33     36.70 o
   6   7   6       64.76       62.16     10.60 o
   7   7   6      536.82      603.13     23.32 o
   8   7   6     3328.23     3458.83     67.49 o
   9   7   6        0.75       97.90     76.41 o
  10   7   6     2733.65     2424.00     62.84 o
  11   7   6      474.15      532.35     34.79 o
  12   7   6      336.15      221.02     64.99 o
  13   7   6      391.51      520.94     70.97 o
  14   7   6      391.08      435.72    198.23 o
  15   7   6        9.56      -16.32     93.00 o
   0   8   6      197.74      196.33     22.84 o
   1   8   6       47.27       98.87     13.20 o
   2   8   6     6956.36     7864.25    120.17 o
   3   8   6      614.98      562.89     44.05 o
   4   8   6     6919.12     7025.45    129.71 o
   5   8   6     5750.16     6009.86     79.57 o
   6   8   6       58.25       67.33     48.67 o
   7   8   6      615.18      628.78     15.77 o
   8   8   6      304.07      306.48     20.50 o
   9   8   6       13.63       15.71     16.99 o
  10   8   6      235.51      159.74     98.44 o
  11   8   6      832.54      849.67    186.81 o
  12   8   6      895.15      967.96     50.31 o
  13   8   6       63.50       46.44     31.12 o
  14   8   6      126.30      190.73    111.49 o
  15   8   6       15.19      135.42     69.12 o
   1   9   6       20.28      121.87     16.32 o
   2   9   6      201.16      235.47     21.17 o
   3   9   6     9319.45     8791.59    367.10 o
   4   9   6     6244.13     6926.16     95.56 o
   5   9   6     6303.65     6705.43    126.72 o
   6   9   6       29.98       83.02     21.75 o
   7   9   6      248.46      298.12     46.50 o
   8   9   6      130.49      142.44     27.19 o
   9   9   6       79.64       31.97     30.18 o
  10   9   6     8885.44     8816.09    890.82 o
  11   9   6      770.72      824.30    195.78 o
  12   9   6        3.59      -30.36     35.35 o
  13   9   6       10.62      111.25     73.69 o
  14   9   6     1187.06     1303.59     73.81 o
  15   9   6       18.46      266.40    120.46 o
   0  10   6      751.32      525.90     33.72 o
   1  10   6       58.24       72.47     13.20 o
   2  10   6      974.16      867.24     32.36 o
   3  10   6      254.92      292.59     17.63 o
   4  10   6    18301.96    18734.51    228.42 o
   5  10   6     3304.58     3284.24    142.49 o
   6  10   6     2807.15     2821.90     82.39 o
   7  10   6     3161.36     2808.30    125.63 o
   8  10   6     1166.07     1105.72     79.67 o
   9  10   6      760.34      614.23     28.99 o
  10  10   6       37.91       83.14     24.53 o
  11  10   6     1413.78     1482.61    104.69 o
  12  10   6       12.79      101.37     34.79 o
  13  10   6      381.48      456.14     54.11 o
  14  10   6        8.02       76.16     45.16 o
   1  11   6      989.51      772.29     33.17 o
   2  11   6      108.50      125.63     16.85 o
   3  11   6     3444.67     3510.39    160.71 o
   4  11   6     1747.25     1757.72    121.55 o
   5  11   6        3.62       30.98     12.93 o
   6  11   6     1623.93     1672.63     51.39 o
   7  11   6     4804.99     4266.08    100.88 o
   8  11   6      124.90      128.04     11.72 o
   9  11   6     1992.13     2182.63     75.87 o
  10  11   6       33.34       57.80     68.25 o
  11  11   6     1585.03     1741.51     63.01 o
  12  11   6       32.15       53.77    108.23 o
  13  11   6       21.57      -16.58    185.18 o
  14  11   6       55.11       16.28     70.43 o
   0  12   6     1283.01     1465.12     73.42 o
   1  12   6       17.63       38.61     19.23 o
   2  12   6     2275.50     2453.87     66.08 o
   3  12   6      103.81      148.30     22.23 o
   4  12   6      744.92      897.99     30.83 o
   5  12   6     2545.94     2388.52     54.43 o
   6  12   6     2742.57     2566.79    119.92 o
   7  12   6     1006.41      949.07    122.37 o
   8  12   6     1661.01     1487.40     82.39 o
   9  12   6      418.86      518.97     32.09 o
  10  12   6     1311.61     1492.35     59.93 o
  11  12   6        7.71       88.53    157.44 o
  12  12   6      261.83      411.55    128.89 o
  13  12   6      318.18      408.92    163.43 o
  14  12   6       69.91      100.20     57.69 o
   1  13   6     1168.64     1217.22     66.89 o
   2  13   6     3804.65     4028.42    170.22 o
   3  13   6       70.12      147.41     32.90 o
   4  13   6      888.29      888.36    109.86 o
   5  13   6     3226.38     3227.93    117.74 o
   6  13   6     1179.89     1204.88     30.65 o
   7  13   6        2.46       28.29     13.64 o
   8  13   6     4246.74     4199.90    205.57 o
   9  13   6     2324.33     2225.95     66.80 o
  10  13   6      235.05      224.04     49.49 o
  11  13   6      227.89      248.07     30.96 o
  12  13   6       20.33       -5.04     35.08 o
  13  13   6      210.88      286.83     32.68 o
  14  13   6      309.94      221.15     65.04 o
   0  14   6    15280.90    15624.69    405.71 o
   1  14   6        7.49      -18.13     24.32 o
   2  14   6        4.83       57.78     43.24 o
   3  14   6        1.52      120.92     81.58 o
   4  14   6      114.22      143.85     43.78 o
   5  14   6       25.20      -21.53     23.93 o
   6  14   6      418.68      449.94     24.04 o
   7  14   6     2069.63     1889.18    175.93 o
   8  14   6      286.34      389.35    163.70 o
   9  14   6       25.87       98.08     28.57 o
  10  14   6      173.36      192.98     26.72 o
  11  14   6       46.13      213.42     46.23 o
  12  14   6       45.94      196.33     49.49 o
  13  14   6       38.92       24.34    128.08 o
  14  14   6       30.31       -6.20     42.96 o
   1  15   6      473.86      389.34     30.94 o
   2  15   6      158.89       59.82     24.85 o
   3  15   6      920.81      918.56     48.95 o
   4  15   6     2234.89     2105.59     95.99 o
   5  15   6      951.57      841.07     34.01 o
   6  15   6      541.43      474.21     41.06 o
   7  15   6      386.45      369.27     28.65 o
   8  15   6     1917.06     1506.25    146.02 o
   9  15   6       43.73        3.55     30.17 o
  10  15   6        7.66       68.46     29.64 o
  11  15   6      590.77      650.44    149.01 o
  12  15   6        4.65       37.21     73.15 o
  13  15   6      201.79      294.91     62.54 o
   0  16   6      207.10      200.68     37.53 o
   1  16   6      695.71      593.51    138.41 o
   2  16   6       25.40       -7.96     34.11 o
   3  16   6       66.14       47.12     24.92 o
   4  16   6     1393.69     1300.22    109.86 o
   5  16   6     6047.78     6289.05    164.51 o
   6  16   6      553.09      569.84     42.89 o
   7  16   6      193.18      138.96     29.91 o
   8  16   6      207.43      120.59     45.95 o
   9  16   6        5.14       -9.51     86.47 o
  10  16   6      193.75       56.54     75.87 o
  11  16   6       44.26      -30.36     45.16 o
  12  16   6      603.02     1144.74    331.75 o
  13  16   6        0.09       18.09     84.30 o
   1  17   6      186.92      294.95     43.24 o
   2  17   6     1950.14     1795.32     73.42 o
   3  17   6      963.51      922.18     45.18 o
   4  17   6      236.29      263.65     32.06 o
   5  17   6     2847.73     2773.95     72.89 o
   6  17   6       15.21       10.60     32.36 o
   7  17   6      845.39      711.98     61.73 o
   8  17   6       12.15       74.75     76.14 o
   9  17   6     2279.83     2151.54     79.55 o
  10  17   6       14.76       34.71     32.58 o
  11  17   6       16.48        8.46     67.44 o
  12  17   6      198.95      221.22     75.87 o
  13  17   6      256.08      171.62     98.71 o
   0  18   6       38.18      119.10     43.51 o
   1  18   6       36.85      131.48     30.57 o
   2  18   6       23.62       44.99    119.10 o
   3  18   6     1374.67     1316.75     50.87 o
   4  18   6     1392.32     1475.74     67.71 o
   5  18   6      226.82      235.28     54.11 o
   6  18   6      318.36      369.94     38.34 o
   7  18   6      174.00      213.02     30.17 o
   8  18   6      150.15      145.14     67.71 o
   9  18   6        7.38      -43.21     28.80 o
  10  18   6       30.29       85.87     32.74 o
  11  18   6       35.17       65.67     40.24 o
  12  18   6        6.76       45.92     37.80 o
   1  19   6     3796.80     3723.66    251.80 o
   2  19   6    10665.98    10252.74    200.72 o
   3  19   6     2470.65     2318.05    152.55 o
   4  19   6       56.61      209.37     67.44 o
   5  19   6       74.96       22.58     31.48 o
   6  19   6      343.81      346.14     32.36 o
   7  19   6      137.37      134.60     54.11 o
   8  19   6      827.75      839.51     51.09 o
   9  19   6      265.72      174.13     90.01 o
  10  19   6      418.82      240.71     71.52 o
  11  19   6       27.04      114.56    100.88 o
  12  19   6       86.29       91.43     92.18 o
   0  20   6     1592.93     1639.15     89.73 o
   1  20   6      200.19      457.98     58.19 o
   2  20   6     1339.82     1501.65    219.71 o
   3  20   6     1075.60     1070.31    156.36 o
   4  20   6      514.89      506.35    115.30 o
   5  20   6      725.73      733.33     40.04 o
   6  20   6      864.65      877.29     48.13 o
   7  20   6       72.62       17.00     27.98 o
   8  20   6        9.72       -5.44     40.79 o
   9  20   6       82.10       15.02     34.23 o
  10  20   6      151.34      256.71     40.41 o
  11  20   6       77.33       92.84     32.52 o
  12  20   6        0.14      -22.32     34.23 o
   1  21   6     5309.87     5234.07    208.84 o
   2  21   6     1854.27     1798.51    233.31 o
   3  21   6      287.43      218.87     36.16 o
   4  21   6       97.15      210.51     51.39 o
   5  21   6     1856.20     1977.13    280.90 o
   6  21   6      472.32      453.82    116.93 o
   7  21   6       19.62       36.86     28.42 o
   8  21   6       44.15      144.60     34.22 o
   9  21   6      259.20      343.96     62.00 o
  10  21   6        0.33        9.93     67.71 o
  11  21   6      116.43      211.74     43.23 o
   0  22   6     2736.94     2311.89    120.73 o
   1  22   6      213.78       82.31     47.90 o
   2  22   6     1468.18     1430.30     86.47 o
   3  22   6     2393.09     2672.92     86.12 o
   4  22   6      179.31        6.52     29.90 o
   5  22   6      455.52      446.24    125.08 o
   6  22   6        3.05      202.68     73.15 o
   7  22   6      438.76      742.47     94.90 o
   8  22   6       24.22      -31.99     31.19 o
   9  22   6       64.31      131.32     57.10 o
  10  22   6      158.90      246.39     74.23 o
  11  22   6      952.01      996.40    114.21 o
   1  23   6       52.70      232.77     49.49 o
   2  23   6     1163.33     1391.97     69.73 o
   3  23   6       36.78       88.09     35.08 o
   4  23   6     3389.67     3170.75    199.86 o
   5  23   6      300.99      349.00    114.48 o
   6  23   6      265.54      167.87     36.97 o
   7  23   6      236.63      162.61     48.95 o
   8  23   6      633.67      789.07     57.65 o
   9  23   6       47.23      116.74     38.45 o
  10  23   6       86.91      131.93     40.44 o
   0  24   6      436.13      599.32     83.21 o
   1  24   6     1522.02     1104.87     60.63 o
   2  24   6     1523.93     1038.31     69.29 o
   3  24   6        9.57       41.23     76.14 o
   4  24   6      143.98      113.54    184.64 o
   5  24   6      157.68      126.59     49.22 o
   6  24   6       12.19       51.78     59.55 o
   7  24   6      139.78      323.69    171.58 o
   8  24   6       16.35      -18.99     30.89 o
   9  24   6        3.34        3.86     59.82 o
  10  24   6      240.53      386.07     45.56 o
   1  25   6      511.01      600.50    173.49 o
   2  25   6      404.52      353.64     52.44 o
   3  25   6      523.35      447.52     65.53 o
   4  25   6      182.17      165.91     44.79 o
   5  25   6        2.81       46.45    214.55 o
   6  25   6      313.14      396.53     64.99 o
   7  25   6      328.89       42.44    160.43 o
   8  25   6       23.91      143.88     42.49 o
   9  25   6      300.94      303.73     48.12 o
   0  26   6      327.36      337.18     65.26 o
   1  26   6      520.14      569.01     50.95 o
   2  26   6      419.41      566.58     58.15 o
   3  26   6      296.94      207.58     46.53 o
   4  26   6      171.03      264.33     40.12 o
   5  26   6       78.08      227.15     70.97 o
   6  26   6      168.36      261.22    190.89 o
   7  26   6      244.19      302.00    124.54 o
   8  26   6      319.32      151.03     40.18 o
   1  27   6       93.64      211.22     44.21 o
   2  27   6       68.99      172.99     51.12 o
   3  27   6      291.88      204.70     41.39 o
   4  27   6        1.15       86.47     49.49 o
   5  27   6        8.37       51.90     29.89 o
   6  27   6       18.60       88.53     43.24 o
   7  27   6      200.36      237.76     46.24 o
   8  27   6      431.54      542.42     75.87 o
   0  28   6        2.78      157.17     53.84 o
   1  28   6      763.96      999.15    119.37 o
   2  28   6       15.15      -19.59     40.79 o
   3  28   6     1551.92     1348.34     74.59 o
   4  28   6        2.76        0.00     54.38 o
   5  28   6      341.36      528.48     55.01 o
   6  28   6        5.41       48.19     87.02 o
   7  28   6       11.60       25.99     42.17 o
   1  29   6       51.39       43.98     45.95 o
   2  29   6      206.74      235.81     47.90 o
   3  29   6      326.61      345.33    201.49 o
   4  29   6      280.37      598.17    258.05 o
   5  29   6      327.67      418.95     54.68 o
   6  29   6      188.89      119.10     48.40 o
   0  30   6      927.10      712.44     82.66 o
   1  30   6        4.90      120.73     54.30 o
   2  30   6        0.10       15.66    136.23 o
   3  30   6       80.13       10.88     49.49 o
   4  30   6      367.30      605.93    115.30 o
   5  30   6       41.07      174.03     49.43 o
   1  31   6      329.68      532.97     75.05 o
   2  31   6      210.63      241.42     76.68 o
   3  31   6       25.00      196.33     66.35 o
   1   1   7     3050.93     2841.98     58.74 o
   2   1   7      221.60      295.03     27.46 o
   3   1   7      263.19      239.20     21.75 o
   4   1   7     5685.25     5680.92    144.39 o
   5   1   7     8948.73     9262.37    141.94 o
   6   1   7    17473.66    17654.57    169.46 o
   7   1   7     1091.56     1029.48     33.17 o
   8   1   7     1034.73     1154.20     34.81 o
   9   1   7      657.35      702.26     46.77 o
  10   1   7      530.82      425.57     26.26 o
  11   1   7      659.76      749.74     47.55 o
  12   1   7     2007.43     1758.20    244.46 o
  13   1   7        0.27       46.23     24.47 o
  14   1   7      251.91      394.95     65.57 o
  15   1   7      104.45       32.56     57.49 o
   0   2   7    85335.83    84296.09    941.94 o
   1   2   7    46142.30    45113.47    364.95 o
   2   2   7     2563.65     2595.93     37.25 o
   3   2   7     2311.95     2287.15     25.00 o
   4   2   7    16070.80    14706.21    119.73 o
   5   2   7     2424.28     2261.67     52.48 o
   6   2   7      302.83      258.83     21.75 o
   7   2   7       11.55       65.44     13.32 o
   8   2   7        0.94       24.20      7.89 o
   9   2   7      237.43      282.88     12.31 o
  10   2   7      580.03      461.91    162.61 o
  11   2   7     2564.83     2579.95    116.38 o
  12   2   7      155.03       80.10     49.22 o
  13   2   7        4.35        0.63    108.23 o
  14   2   7        0.84       73.41     30.64 o
  15   2   7      149.06      356.19    231.13 o
   1   3   7     1719.51     1708.84     27.46 o
   2   3   7     9244.03     8847.46     73.10 o
   3   3   7     2164.16     2134.46     24.03 o
   4   3   7     9971.68    10600.09    101.48 o
   5   3   7      104.32      134.48     26.92 o
   6   3   7      657.90      516.11     14.23 o
   7   3   7     9592.20     9871.21    123.06 o
   8   3   7      378.45      367.67     40.79 o
   9   3   7     1107.27     1154.02     27.69 o
  10   3   7     4806.91     4549.95    164.79 o
  11   3   7      100.86       75.59     32.09 o
  12   3   7       17.28       84.84    111.22 o
  13   3   7       99.65       75.37     92.73 o
  14   3   7      492.91      525.15     67.71 o
  15   3   7      122.42      179.20    212.64 o
   0   4   7       49.99       91.91     11.42 o
   1   4   7     1837.49     2134.60     24.23 o
   2   4   7     5509.24     5098.13     89.73 o
   3   4   7     1249.50     1356.51     29.91 o
   4   4   7      932.91      964.73     22.84 o
   5   4   7     3906.63     4035.98     70.16 o
   6   4   7       61.89       67.04      5.64 o
   7   4   7     4543.70     4759.69    326.58 o
   8   4   7     4547.63     4615.77     79.95 o
   9   4   7        1.22      -27.58     20.20 o
  10   4   7      324.18      353.91     18.41 o
  11   4   7     1593.60     1567.40     87.83 o
  12   4   7     1021.98     1304.86    190.62 o
  13   4   7       44.46      -26.36     52.49 o
  14   4   7       81.07       96.18     41.06 o
  15   4   7        9.86      273.66     65.26 o
   1   5   7     6834.48     6485.23     67.29 o
   2   5   7     3078.19     2360.91     27.69 o
   3   5   7       41.21       22.66     13.60 o
   4   5   7       25.51       74.99     40.52 o
   5   5   7        2.87       25.91     13.87 o
   6   5   7     3421.47     3308.16    138.95 o
   7   5   7      132.21      159.73     43.51 o
   8   5   7       13.47        6.38     32.36 o
   9   5   7     2961.07     2938.94     61.46 o
  10   5   7     1066.58     1151.95     36.92 o
  11   5   7      211.26      246.14     27.19 o
  12   5   7      349.36      443.67    222.43 o
  13   5   7     1341.53     1259.38     82.39 o
  14   5   7       10.00       39.67     43.24 o
  15   5   7       69.71      -20.42    176.75 o
   0   6   7     8082.61     8241.44    133.79 o
   1   6   7     9080.27     8849.30    194.42 o
   2   6   7     5017.58     5202.82    116.93 o
   3   6   7     3560.04     3656.05     46.92 o
   4   6   7      369.79      329.52     21.21 o
   5   6   7      256.53      204.94      9.14 o
   6   6   7     4106.85     4109.31     63.17 o
   7   6   7      215.73      222.65     42.69 o
   8   6   7        0.77       38.37     24.74 o
   9   6   7      123.03      152.31     62.27 o
  10   6   7       58.43      100.26     18.59 o
  11   6   7       21.02      -19.42     20.20 o
  12   6   7       73.85       88.77     54.38 o
  13   6   7      530.59      520.52    198.50 o
  14   6   7      195.89       -1.98    154.45 o
  15   6   7        0.20      225.56     63.66 o
   1   7   7       61.83       28.50      9.05 o
   2   7   7     4097.43     3491.07    161.79 o
   3   7   7      921.98      774.77     36.71 o
   4   7   7      208.38      212.91     60.09 o
   5   7   7     4071.30     3851.87     48.32 o
   6   7   7     3615.25     3992.98    129.44 o
   7   7   7     6221.50     6645.64     89.02 o
   8   7   7      123.45      172.42     24.20 o
   9   7   7        3.39      -33.35     22.23 o
  10   7   7      768.52      857.77    156.90 o
  11   7   7       95.53       87.94    103.06 o
  12   7   7       14.90       44.21     21.75 o
  13   7   7       49.12      155.21     38.52 o
  14   7   7      231.04      188.38     38.34 o
  15   7   7       32.32       31.98     48.34 o
   0   8   7     6263.64     6749.13    133.24 o
   1   8   7     2433.95     2811.98     70.70 o
   2   8   7     9278.80    10510.49    151.19 o
   3   8   7     6410.64     6902.01    116.65 o
   4   8   7       58.34       29.39     21.75 o
   5   8   7     1324.94     1166.04     24.80 o
   6   8   7     1906.61     2124.73     38.46 o
   7   8   7      304.58      334.54     18.76 o
   8   8   7      810.08      865.78     47.86 o
   9   8   7     2299.44     2155.60     71.79 o
  10   8   7       22.34      142.92     49.22 o
  11   8   7      267.21      207.77     26.91 o
  12   8   7       82.51      137.63     51.39 o
  13   8   7      883.11     1008.66    179.47 o
  14   8   7      151.16      231.97    250.17 o
  15   8   7       91.55      571.04    102.24 o
   1   9   7     5035.25     5414.62     80.26 o
   2   9   7    17150.55    16948.80    432.36 o
   3   9   7     3525.78     2950.32     49.92 o
   4   9   7      793.26      935.52     54.38 o
   5   9   7     3679.34     3896.91     58.64 o
   6   9   7     6231.31     6333.91    206.12 o
   7   9   7      429.45      457.49     18.69 o
   8   9   7     4235.82     3977.30    203.67 o
   9   9   7        3.25       99.39     35.08 o
  10   9   7      387.56      323.77    141.40 o
  11   9   7       93.04      136.69     27.19 o
  12   9   7        0.18       38.95     87.29 o
  13   9   7       26.33        9.84    130.25 o
  14   9   7        0.20      -36.17     50.31 o
   0  10   7     2373.57     2634.39     83.21 o
   1  10   7     3497.47     3057.44    106.59 o
   2  10   7      452.32      508.72     50.03 o
   3  10   7     3488.11     3476.25     55.18 o
   4  10   7     7886.01     7284.40    277.36 o
   5  10   7      931.17      812.47     25.08 o
   6  10   7      336.06      389.54     21.75 o
   7  10   7      255.26      249.24     12.78 o
   8  10   7       13.32       21.48     10.60 o
   9  10   7     2327.27     2308.20     52.36 o
  10  10   7      213.90      239.73     26.38 o
  11  10   7        1.14        1.56     45.95 o
  12  10   7      374.77      360.24     32.83 o
  13  10   7       36.22       86.36     61.69 o
  14  10   7      251.90      314.07     53.51 o
   1  11   7      429.48      384.95     25.40 o
   2  11   7     5969.51     5696.12    104.26 o
   3  11   7     2164.92     2103.48     51.98 o
   4  11   7       77.83       59.73     16.04 o
   5  11   7       60.84      110.38     27.46 o
   6  11   7     1977.01     1948.80     84.30 o
   7  11   7      551.42      652.85     92.45 o
   8  11   7     3990.05     3769.66     60.32 o
   9  11   7     2375.52     2590.95    115.84 o
  10  11   7      756.29      585.30     39.04 o
  11  11   7       86.12      186.69     28.26 o
  12  11   7      357.97      252.50     37.47 o
  13  11   7      697.90      564.12    163.43 o
  14  11   7        0.02      130.52     87.56 o
   0  12   7     2074.87     2172.12     89.19 o
   1  12   7      475.74      499.23     43.51 o
   2  12   7      532.33      691.24     51.12 o
   3  12   7      387.42      514.70     41.06 o
   4  12   7     1396.78     1574.82    117.20 o
   5  12   7     1906.96     1757.39     39.83 o
   6  12   7     2806.98     2616.03     48.95 o
   7  12   7     2602.12     2512.62     81.58 o
   8  12   7     1823.28     1968.90    105.23 o
   9  12   7     1044.82     1230.44     64.45 o
  10  12   7      310.63      194.97     29.04 o
  11  12   7      100.15      182.46     34.42 o
  12  12   7      604.79      527.99     64.17 o
  13  12   7       29.82       38.34     27.46 o
  14  12   7      134.89      178.56    114.48 o
   1  13   7        2.14       51.16     43.51 o
   2  13   7     6017.97     5365.67    418.22 o
   3  13   7        0.39       14.60     32.36 o
   4  13   7      675.93      687.60     32.36 o
   5  13   7       20.45       25.89     18.10 o
   6  13   7     1739.69     1561.56     61.73 o
   7  13   7      668.57      700.11     24.43 o
   8  13   7     2215.17     1807.95     56.56 o
   9  13   7      100.61      154.18     89.19 o
  10  13   7     1227.31     1162.28     97.35 o
  11  13   7      334.00      354.04    115.30 o
  12  13   7       26.03      -26.98     29.91 o
  14  13   7      343.00      534.40    228.42 o
   0  14   7     1278.11     1120.87     69.07 o
   1  14   7      746.14      732.23     37.37 o
   2  14   7      644.21      491.51     34.58 o
   3  14   7      911.54      897.21     33.97 o
   4  14   7     7036.62     6846.50    119.59 o
   5  14   7     1404.82     1519.67     78.59 o
   6  14   7        3.44       22.36     29.91 o
   7  14   7      419.52      373.21     32.90 o
   8  14   7      254.75      286.37     66.35 o
   9  14   7      774.39      909.36     35.24 o
  10  14   7       75.58      -13.49    103.33 o
  11  14   7      148.26      198.29     36.05 o
  12  14   7       63.85      261.60    119.37 o
  13  14   7      353.91      257.96     38.34 o
   1  15   7     1316.84     1318.18    148.47 o
   2  15   7       64.48       68.51     38.07 o
   3  15   7     1149.15     1048.89     56.83 o
   4  15   7        7.66       41.51     14.59 o
   5  15   7      148.62       76.40    114.21 o
   6  15   7      106.77       69.74     38.07 o
   7  15   7      128.75      119.93     37.80 o
   8  15   7      494.55      495.97     32.13 o
   9  15   7     1715.58     1852.02     57.10 o
  10  15   7       79.42      118.98     28.26 o
  11  15   7      155.12      156.31     30.05 o
  12  15   7      141.55      116.93     30.38 o
  13  15   7        1.27      164.93    214.28 o
   0  16   7     8341.99     8281.68    255.06 o
   1  16   7      836.11      629.92     84.57 o
   2  16   7        1.39       20.41     28.40 o
   3  16   7       98.18      142.73     81.03 o
   4  16   7      456.48      448.64     72.88 o
   5  16   7      179.03      187.45     24.55 o
   6  16   7      188.18      198.28     28.18 o
   7  16   7      167.00       16.45     46.23 o
   8  16   7      227.12      145.08     27.30 o
   9  16   7      507.89      736.97     62.81 o
  10  16   7      615.57      769.53     47.04 o
  11  16   7       38.84       64.97     32.36 o
  12  16   7        3.72      -18.03     28.42 o
  13  16   7       13.68       67.90     92.45 o
   1  17   7     1481.35     1450.77     68.51 o
   2  17   7     8922.98     9234.09    185.22 o
   3  17   7      105.95       -5.73     35.35 o
   4  17   7       22.74       17.83     52.21 o
   5  17   7     1332.68      865.88    132.97 o
   6  17   7     1891.36     1933.88    186.81 o
   7  17   7        4.37      -19.79     22.02 o
   8  17   7      737.11      963.24    129.16 o
   9  17   7      308.57      438.79     79.40 o
  10  17   7      390.52      502.58     46.77 o
  11  17   7       19.58      203.15     46.23 o
  12  17   7       67.78       14.39     30.32 o
  13  17   7        1.89      299.41     53.66 o
   0  18   7    29400.46    30238.91    743.98 o
   1  18   7     3204.91     3381.63    240.65 o
   2  18   7     3031.40     2970.43     82.23 o
   3  18   7      195.00      261.05     33.84 o
   5  18   7     1751.19     1841.51    166.14 o
   6  18   7      702.25      525.61    117.47 o
   7  18   7     3026.66     2935.79     96.26 o
   8  18   7     1297.80     1550.80    107.14 o
   9  18   7       29.32       28.79     31.19 o
  10  18   7      983.59     1018.23     52.95 o
  11  18   7      372.57      415.40    185.18 o
  12  18   7       69.34       13.87     56.83 o
   1  19   7     2954.22     3060.68    181.10 o
   2  19   7      446.02      384.73     56.83 o
   3  19   7       42.89       41.40     84.02 o
   4  19   7        4.27       36.01    119.92 o
   5  19   7       52.64       45.16     32.36 o
   6  19   7     1279.78     1536.13    140.58 o
   7  19   7      559.17      498.29    152.82 o
   8  19   7        0.08      -47.77     35.19 o
   9  19   7      441.02      298.38     46.77 o
  10  19   7      795.97      928.74     86.74 o
  11  19   7      157.08      217.07    180.01 o
  12  19   7      241.71      283.79     44.43 o
   0  20   7      165.02      282.80     49.49 o
   1  20   7     1690.35     1662.70     78.86 o
   2  20   7     3397.54     3451.32    165.87 o
   3  20   7        2.84       29.65     30.96 o
   4  20   7      283.18      240.11     54.11 o
   5  20   7     1367.31     1322.28     48.82 o
   6  20   7        6.79        9.71     47.54 o
   7  20   7      209.68      296.40     43.51 o
   8  20   7       41.55       41.46     64.99 o
   9  20   7      456.53      594.56    137.59 o
  10  20   7       96.51       87.25     30.32 o
  11  20   7       73.98      156.48    141.94 o
  12  20   7      177.62      361.85     42.10 o
   1  21   7     2911.18     2938.50     93.21 o
   2  21   7    20901.97    19288.76    416.73 o
   3  21   7     2753.35     2860.87    134.06 o
   4  21   7      373.86      480.12     48.13 o
   5  21   7      236.22      270.77     38.07 o
   6  21   7     1313.18     1359.98     58.75 o
   7  21   7      373.52      382.38     39.37 o
   8  21   7      286.33      267.54     41.06 o
   9  21   7      244.38      205.80     34.40 o
  10  21   7      181.72      316.50     76.95 o
  11  21   7       93.14      192.06     73.96 o
   0  22   7     2919.94     2890.00    126.72 o
   1  22   7       90.73        1.77     57.38 o
   2  22   7       37.46       51.23     34.42 o
   3  22   7       14.79       16.04     30.76 o
   4  22   7       10.21      -19.98    127.53 o
   5  22   7      384.97      400.79     90.01 o
   6  22   7       58.16      125.23     45.95 o
   7  22   7       21.70       71.15    106.05 o
   8  22   7       36.92       50.32     36.31 o
   9  22   7      144.67      156.84    100.61 o
  10  22   7      138.08      406.04     59.28 o
  11  22   7      218.44      231.89    108.77 o
   1  23   7     1295.26     1524.47    186.27 o
   2  23   7     1780.52     1754.74     74.21 o
   3  23   7      140.81       91.91     44.63 o
   4  23   7      255.10      378.87    128.89 o
   5  23   7      201.60      232.95     40.21 o
   6  23   7       25.21      125.26     46.23 o
   7  23   7        6.94      -15.00     28.95 o
   8  23   7        4.38        3.18     28.42 o
   9  23   7       23.44       16.59     34.37 o
  10  23   7      254.91      171.61     45.95 o
   0  24   7     1279.26     1186.13     91.37 o
   1  24   7      353.60      437.60     48.00 o
   2  24   7      126.29      148.68     36.31 o
   3  24   7      424.12      455.99     81.85 o
   4  24   7       14.62       25.49     36.77 o
   5  24   7      404.67      463.29     49.08 o
   6  24   7      354.96      389.05    173.49 o
   7  24   7      388.51      462.73    266.48 o
   8  24   7        7.40       26.65     56.83 o
   9  24   7      190.75      307.71     51.39 o
  10  24   7       12.53       17.28     41.06 o
   1  25   7      275.59      334.90     64.72 o
   2  25   7     1391.96     1382.63     67.91 o
   3  25   7      242.90      281.22     44.89 o
   4  25   7      147.08      156.89     32.29 o
   5  25   7      102.20      226.43     75.87 o
   6  25   7      687.67      821.43     98.44 o
   7  25   7      569.00      641.91    192.25 o
   8  25   7      106.86      185.15    109.58 o
   9  25   7      298.43      296.13    100.88 o
   0  26   7       24.04      -90.55     60.37 o
   1  26   7      427.18      456.96     62.00 o
   2  26   7      267.77      343.21     51.39 o
   3  26   7      586.82      578.84     57.37 o
   4  26   7        9.07       71.72    186.81 o
   5  26   7       11.36      -13.35     29.29 o
   6  26   7       14.74       86.47     49.49 o
   7  26   7       22.82      176.38     73.15 o
   8  26   7       82.78      130.72     81.30 o
   1  27   7      578.26      600.48     50.82 o
   2  27   7        8.65        9.75     46.50 o
   3  27   7      764.83      756.85    109.86 o
   4  27   7       26.76      168.95    174.03 o
   5  27   7      219.63      190.57     78.59 o
   6  27   7        7.57        1.06     64.99 o
   7  27   7      206.15      325.34    250.17 o
   8  27   7       87.28      315.15    141.67 o
   0  28   7       71.83      168.59     50.03 o
   1  28   7      102.66      377.07    174.03 o
   2  28   7       76.25      -31.70    130.25 o
   3  28   7        6.45        6.20     42.96 o
   4  28   7        2.85       52.33    152.55 o
   5  28   7        3.82        5.79     89.73 o
   6  28   7      960.56     1067.03     91.37 o
   7  28   7      102.12      148.02     43.83 o
   1  29   7      178.24      277.15     78.86 o
   2  29   7      181.84      218.53     62.81 o
   3  29   7      108.70      177.46    165.87 o
   4  29   7       76.53       28.02     41.49 o
   5  29   7       32.23      300.20     66.35 o
   6  29   7       14.89      348.06    118.56 o
   0  30   7       87.42      119.10     70.70 o
   1  30   7      139.38       44.93     51.67 o
   2  30   7        1.96      115.06     44.04 o
   3  30   7      152.51      239.84     82.12 o
   4  30   7      979.38     1336.85     97.62 o
   1  31   7       43.06      115.19     78.86 o
   2  31   7        1.66      -73.42     48.95 o
   0   0   8       16.63       91.91     16.86 o
   1   0   8      284.11      342.62     16.32 o
   2   0   8     1437.33     1551.05     34.81 o
   3   0   8    10039.03    10842.65    122.91 o
   4   0   8      452.12      402.45     11.96 o
   5   0   8      523.72      560.16     21.21 o
   6   0   8       38.43       32.09     10.88 o
   7   0   8    13900.34    13610.83    326.85 o
   8   0   8      618.43      689.05     38.61 o
   9   0   8       10.49       65.81     38.07 o
  10   0   8       22.35      125.63     38.07 o
  11   0   8     4254.29     4444.31    196.87 o
  12   0   8     1514.48     1305.77     69.07 o
  13   0   8      697.95      874.50     65.26 o
  14   0   8        1.24       32.09     64.72 o
  15   0   8      152.51      450.85     94.09 o
   1   1   8     8439.22     8163.06     79.65 o
   2   1   8     4105.98     3590.50     39.70 o
   3   1   8     1844.09     1403.42     35.89 o
   4   1   8     4257.16     4135.40     40.38 o
   5   1   8     1723.39     1665.96     21.34 o
   6   1   8      111.72      140.54     13.05 o
   7   1   8       22.02       42.96      5.24 o
   8   1   8     1331.90     1281.42     24.00 o
   9   1   8     1605.18     1586.46     43.49 o
  10   1   8        0.07       -0.66     17.12 o
  11   1   8      722.17      847.44    120.19 o
  12   1   8        7.98      -70.45     78.59 o
  13   1   8      152.50      243.99    160.16 o
  14   1   8       44.87       -2.48     86.47 o
  15   1   8        3.06        1.11     60.03 o
   0   2   8     1554.14     1316.65     26.65 o
   1   2   8     2568.19     2276.56     25.00 o
   2   2   8     9711.82     9864.05     87.57 o
   3   2   8      997.86      919.61     49.22 o
   4   2   8      754.89      672.18     42.96 o
   5   2   8     1174.04     1394.23     35.89 o
   6   2   8    12767.25    13257.59    138.10 o
   7   2   8       70.11       32.99     30.18 o
   8   2   8      651.67      615.96     43.51 o
   9   2   8     1500.44     1476.00     29.30 o
  10   2   8     1083.94     1083.27    174.03 o
  11   2   8      637.70      783.08     51.08 o
  12   2   8      230.30      194.48     40.79 o
  13   2   8     1199.74     1334.50    117.20 o
  14   2   8        1.65      -17.46     59.82 o
  15   2   8        2.34      -69.19     46.13 o
   1   3   8     4156.20     3852.38     73.42 o
   2   3   8    18415.19    18934.97    150.10 o
   3   3   8     2041.94     1621.23     21.15 o
   4   3   8     4929.64     5390.24     56.91 o
   5   3   8      282.75      334.49     11.54 o
   6   3   8     1936.42     2053.70     66.62 o
   7   3   8     1210.34     1208.50     25.75 o
   8   3   8       59.11       59.01     13.05 o
   9   3   8     1124.08     1116.13     31.78 o
  10   3   8       66.52       32.64     18.76 o
  11   3   8       16.22      -14.76     29.91 o
  12   3   8      152.38      354.60    222.43 o
  13   3   8      221.23      168.45     38.34 o
  14   3   8        5.80        3.50    141.40 o
  15   3   8      364.51      628.22     85.79 o
   0   4   8    11914.34    10720.29    152.82 o
   1   4   8     5351.31     5669.17     66.62 o
   2   4   8      232.60      173.26     13.60 o
   3   4   8    14554.33    14577.08    131.80 o
   4   4   8       44.29       89.34     21.75 o
   5   4   8      535.92      443.19     30.46 o
   6   4   8       26.77       38.61      9.05 o
   7   4   8      213.94      166.04     51.94 o
   8   4   8      418.24      416.34     46.23 o
   9   4   8      577.42      517.84     32.09 o
  10   4   8      507.92      366.98     32.36 o
  11   4   8     1308.97     1412.45    185.45 o
  12   4   8     1286.65     1266.20    237.12 o
  13   4   8      676.11      818.91    201.22 o
  14   4   8      117.21       21.06     68.25 o
  15   4   8       56.79      603.13    130.52 o
   1   5   8       83.05       24.31     13.32 o
   2   5   8     7312.96     7744.58     77.66 o
   3   5   8     1066.47     1290.05     57.92 o
   4   5   8     1240.72     1279.53     31.81 o
   5   5   8      286.36      452.06     12.77 o
   6   5   8     1759.09     1790.06     56.29 o
   7   5   8        8.60      -28.96     19.31 o
   8   5   8      684.19      778.86    105.51 o
   9   5   8     1390.50     1404.31     60.91 o
  10   5   8      136.90       72.67     16.04 o
  11   5   8      791.05      936.03    148.20 o
  12   5   8      191.72      249.08     44.05 o
  13   5   8       53.19       43.22     59.28 o
  14   5   8      148.33      202.12     76.95 o
  15   5   8       21.10       61.73     81.30 o
   0   6   8      358.26      571.04     21.21 o
   1   6   8      903.62      628.67     15.57 o
   2   6   8     8056.05     8061.67     93.64 o
   3   6   8      223.16      133.01     40.79 o
   4   6   8     1593.75     1713.28     27.79 o
   5   6   8    16699.02    17064.67    175.57 o
   6   6   8     1864.22     1824.26     78.59 o
   7   6   8      210.91      251.41     49.22 o
   8   6   8      462.94      527.86     28.82 o
   9   6   8     3711.83     3737.55     70.18 o
  10   6   8     1221.42     1114.42     98.71 o
  11   6   8      297.46      281.53     27.56 o
  12   6   8       15.73       89.80    116.65 o
  13   6   8      264.31      155.61    189.80 o
  14   6   8      415.26      594.03     60.55 o
  15   6   8       34.31       -4.70     47.17 o
   1   7   8    21353.84    22621.59    219.58 o
   2   7   8     2578.18     2256.93     42.15 o
   3   7   8     3185.06     3365.10     94.36 o
   4   7   8     3456.17     3676.33    112.03 o
   5   7   8     1604.02     1473.36     31.27 o
   6   7   8      449.50      518.09     29.91 o
   7   7   8      168.50      156.90     11.15 o
   8   7   8     3050.20     2990.34    168.86 o
   9   7   8     2469.11     2414.90     60.83 o
  10   7   8     1578.90     1444.14     89.73 o
  11   7   8      834.97      939.70     48.95 o
  12   7   8       12.02       38.19     81.30 o
  13   7   8     1022.38     1164.70    197.14 o
  14   7   8      237.96      201.15    147.65 o
  15   7   8       83.44      176.34     53.34 o
   0   8   8    11112.81    10858.42    199.59 o
   1   8   8     7776.91     8547.72    117.86 o
   2   8   8     1956.30     1921.96     31.92 o
   3   8   8     5049.62     5335.68     68.45 o
   4   8   8     1189.06     1245.68     75.59 o
   5   8   8        3.15      -20.80     13.87 o
   6   8   8      189.36      201.67     18.49 o
   7   8   8     6112.40     6535.33     83.06 o
   8   8   8        0.12       -5.17     26.92 o
   9   8   8       35.20       43.47     28.88 o
  10   8   8      435.02      600.19     89.46 o
  11   8   8      105.71       80.65     59.55 o
  12   8   8        6.34       39.69     43.78 o
  13   8   8       88.19      337.57    298.84 o
  14   8   8        4.22       11.64     40.65 o
   1   9   8      252.10      347.58    119.10 o
   2   9   8     7572.20     7173.57     97.10 o
   3   9   8      110.76      103.33     11.54 o
   4   9   8      278.05      259.32     13.20 o
   5   9   8     4273.50     4484.72    209.38 o
   6   9   8      933.72     1020.71     25.83 o
   7   9   8     1502.89     1404.69     38.55 o
   8   9   8       70.65       50.77     18.49 o
   9   9   8     4371.30     4714.47    111.49 o
  10   9   8        0.18       17.67     22.13 o
  11   9   8     1907.63     1661.10    141.67 o
  12   9   8      129.37      190.98     55.20 o
  13   9   8     1306.71     1375.37    109.57 o
  14   9   8      175.03       78.66     38.45 o
   0  10   8     6533.77     6261.30    151.73 o
   1  10   8    20576.60    20238.15    705.64 o
   2  10   8    10857.34    11647.23    214.27 o
   3  10   8      257.88      229.24     16.59 o
   4  10   8     1396.41     1278.47     24.15 o
   5  10   8    11035.18    10336.18    129.62 o
   6  10   8      114.33      158.14     16.85 o
   7  10   8      989.61      972.55     62.00 o
   8  10   8      889.28     1048.07     27.11 o
   9  10   8      981.16      937.91     39.19 o
  10  10   8      949.30     1070.92     69.34 o
  11  10   8      134.42      189.28    112.30 o
  13  10   8      450.81      389.69     59.56 o
  14  10   8      379.06      401.52    108.77 o
   1  11   8     2197.26     2230.05     62.81 o
   2  11   8        3.89       69.39     18.76 o
   3  11   8     1043.42     1031.81     26.72 o
   4  11   8      675.34      731.35     25.65 o
   5  11   8     6937.61     7009.25     97.84 o
   6  11   8      263.43      300.78     21.48 o
   7  11   8     1900.14     1715.57     76.41 o
   8  11   8       81.23      155.52     32.63 o
   9  11   8     3288.26     3082.58    226.78 o
  10  11   8      715.36      680.61     44.87 o
  11  11   8        2.15       47.53     30.17 o
  12  11   8      250.57      345.07    287.69 o
  13  11   8       75.55       71.85     84.30 o
  14  11   8       39.52       -9.89    190.07 o
   0  12   8     2438.78     3343.02    110.94 o
   1  12   8        3.69       50.76     35.35 o
   2  12   8        5.87       92.02    106.05 o
   3  12   8     1626.51     1427.71     37.24 o
   4  12   8        1.91      -36.60     46.23 o
   5  12   8        2.84       -7.17     29.64 o
   6  12   8     3544.38     3498.79    277.09 o
   7  12   8     3018.16     2937.09     44.29 o
   8  12   8     1294.74     1131.52     33.76 o
   9  12   8     2133.85     1995.44     53.39 o
  10  12   8     1791.66     1992.19    172.94 o
  11  12   8      898.21      924.18    152.82 o
  12  12   8        9.01       56.77     97.89 o
  13  12   8      683.54      540.24     39.86 o
  14  12   8        6.68       27.44     64.99 o
   1  13   8     1602.25     1239.16    159.62 o
   2  13   8     1550.85     1442.91     81.58 o
   3  13   8      212.16      284.04     23.30 o
   4  13   8     1765.05     1599.66    209.92 o
   5  13   8      356.17      348.20     27.19 o
   6  13   8       79.91       59.16     18.19 o
   7  13   8     5010.92     5167.98    266.21 o
   8  13   8      539.71      451.59    125.63 o
   9  13   8       12.00      -11.33     51.67 o
  10  13   8       39.42       58.81     40.52 o
  11  13   8      293.10      406.46    105.51 o
  12  13   8       53.29      -25.21     27.46 o
  13  13   8       59.44       21.75     37.53 o
  14  13   8      255.11      342.91    134.06 o
   0  14   8       32.73      206.66     48.95 o
   1  14   8     1091.93     1139.88     45.32 o
   2  14   8      425.18      316.68     28.32 o
   3  14   8      272.75      249.60     32.09 o
   4  14   8     2565.34     2806.72     57.85 o
   5  14   8     7733.80     7147.91    137.87 o
   6  14   8      290.26      290.56     21.13 o
   7  14   8      136.50      200.02     87.56 o
   8  14   8        6.03      -31.33     20.89 o
   9  14   8      120.77      202.33     73.15 o
  10  14   8     1643.45     1459.96     92.45 o
  11  14   8      127.19      200.68     41.28 o
  12  14   8        5.35       26.75     92.45 o
  13  14   8      508.46      310.74    113.39 o
   1  15   8     2808.68     2738.61    119.65 o
   2  15   8       34.34       24.13     27.98 o
   3  15   8     1946.06     1740.29     53.18 o
   4  15   8     1091.35     1012.43     34.60 o
   5  15   8       20.82        6.16     49.22 o
   6  15   8     3710.71     3318.02    178.93 o
   7  15   8     3274.20     3567.06    150.10 o
   8  15   8     1355.80     1331.58     45.71 o
   9  15   8        0.02      -24.13     27.98 o
  10  15   8       31.84       71.31     62.54 o
  11  15   8      449.29      201.54    141.94 o
  12  15   8        1.33      -35.50     51.39 o
  13  15   8       12.61       37.25     67.98 o
   0  16   8     1156.78     1081.71     63.09 o
   1  16   8      148.95      168.00     41.06 o
   2  16   8     1062.57      937.86     67.71 o
   3  16   8       76.09       61.18     27.19 o
   4  16   8      750.10      778.64     84.84 o
   5  16   8      310.46      209.83     51.39 o
   6  16   8       46.32      -13.40     45.95 o
   7  16   8      686.48      805.55     77.50 o
   8  16   8      822.10      771.76    100.88 o
   9  16   8      183.62      231.18     54.93 o
  10  16   8       15.77       92.68     84.30 o
  11  16   8      226.42      264.62     42.48 o
  12  16   8      202.76      287.90     54.93 o
  13  16   8        0.94        5.52     27.11 o
   1  17   8    12551.48    11929.45    227.83 o
   2  17   8     4027.47     3828.42     96.72 o
   3  17   8     8132.43     8480.86    167.79 o
   4  17   8       10.99       36.36     34.23 o
   5  17   8     4401.59     4019.64    108.23 o
   6  17   8      546.66      501.75     79.13 o
   7  17   8     1333.96     1456.72     73.69 o
   8  17   8      365.26      261.05     34.90 o
   9  17   8       69.42       10.88     26.10 o
  10  17   8       25.18       99.46     70.43 o
  11  17   8        1.52       22.58     31.48 o
  12  17   8       31.82       86.15     75.87 o
   0  18   8      420.87      473.15     64.17 o
   1  18   8     3235.84     3136.01    361.93 o
   2  18   8     1097.16     1064.50    104.15 o
   3  18   8       69.31      107.12     27.11 o
   4  18   8      113.03      142.97    103.06 o
   5  18   8      153.74      219.72    162.61 o
   6  18   8      800.06      740.69     96.53 o
   7  18   8      234.75      441.03     59.82 o
   8  18   8      134.19      258.39     41.67 o
   9  18   8      106.97      109.28     81.58 o
  10  18   8        4.08      -31.34     40.24 o
  11  18   8      449.04      483.60    149.83 o
  12  18   8        0.48       93.36     54.38 o
   1  19   8     1063.82     1350.22     66.88 o
   2  19   8      197.17      316.52     60.37 o
   3  19   8      663.88      663.19    109.58 o
   4  19   8      324.45      134.45     28.76 o
   5  19   8       78.80       20.41    113.66 o
   6  19   8      364.85      259.89     84.30 o
   7  19   8       17.51      -34.59     23.06 o
   8  19   8      238.00      409.86    152.82 o
   9  19   8        0.44      -31.18     51.39 o
  10  19   8       23.47       17.00     27.98 o
  11  19   8      109.87       73.68     32.63 o
  12  19   8      177.49      124.31    108.77 o
   0  20   8    12238.10    13133.33    371.99 o
   1  20   8     1569.89     1609.49    214.55 o
   2  20   8      137.00      245.16     35.77 o
   3  20   8      442.41      490.72     72.88 o
   4  20   8      891.60      850.76    187.08 o
   5  20   8       19.60        5.44     81.03 o
   6  20   8       15.86       41.22     97.35 o
   7  20   8     2355.64     2479.88    307.00 o
   8  20   8        0.72       86.26     73.15 o
   9  20   8       69.75      101.78     40.79 o
  10  20   8       98.87      188.40     35.93 o
  11  20   8      556.93      585.94     51.76 o
   1  21   8     2626.02     2417.16     84.51 o
   2  21   8       81.19      302.61     42.71 o
   3  21   8      167.23      163.65     40.14 o
   4  21   8      608.14      849.03     69.88 o
   5  21   8        0.20       38.57     23.14 o
   6  21   8      752.01      863.11    110.40 o
   7  21   8      749.26      673.25    104.69 o
   8  21   8      835.23      784.92     51.39 o
   9  21   8        6.60      -25.75     54.11 o
  10  21   8        0.01      -42.75     70.16 o
  11  21   8      859.36      967.00     79.71 o
   0  22   8      203.84      146.29     58.74 o
   1  22   8     1273.00     1289.64     78.31 o
   2  22   8      540.04      441.60     67.71 o
   3  22   8     1221.26     1264.59    182.46 o
   4  22   8       16.38       55.71     29.04 o
   5  22   8     1367.80     1409.24     58.44 o
   6  22   8        1.79       47.54     37.80 o
   7  22   8      838.18      882.25     92.18 o
   8  22   8       17.92       40.17     28.65 o
   9  22   8     1316.07     1574.93     70.00 o
  10  22   8      251.70      185.89     62.81 o
   1  23   8      160.17      203.28     39.95 o
   2  23   8      582.16      532.24    104.69 o
   3  23   8     1473.00     1308.26     62.08 o
   4  23   8        0.95       57.77     54.38 o
   5  23   8      772.86      929.94     57.13 o
   6  23   8      119.88       82.91    119.65 o
   7  23   8       46.03       35.94     44.10 o
   8  23   8      112.62      272.06     57.65 o
   9  23   8      407.99      438.34     84.30 o
  10  23   8      115.80      276.41    154.72 o
   0  24   8      107.37       38.61     54.93 o
   1  24   8      288.86      414.46    154.18 o
   2  24   8      212.08      322.21    115.57 o
   3  24   8      729.81     1048.43    158.26 o
   4  24   8      268.27      272.07     64.99 o
   5  24   8      281.38      207.48    150.37 o
   6  24   8        0.74       -7.20     29.62 o
   7  24   8      121.85      148.82     53.84 o
   8  24   8      240.55      263.63     73.42 o
   9  24   8      197.81      157.06     35.36 o
   1  25   8      175.89      118.80     41.91 o
   2  25   8      182.77      379.25     62.81 o
   3  25   8        1.83      -21.11     30.98 o
   4  25   8      330.64      357.08     41.92 o
   5  25   8        6.24      -60.36     40.24 o
   6  25   8        0.83      -36.30     28.59 o
   7  25   8      173.22      346.17     74.51 o
   8  25   8       31.13      165.05     47.02 o
   9  25   8      131.23      129.69     41.06 o
   0  26   8      176.82       27.19     49.49 o
   1  26   8     5186.97     5439.92    195.78 o
   2  26   8       10.88        8.12     46.50 o
   3  26   8     1147.61      894.68     92.18 o
   4  26   8      795.66      821.43     65.30 o
   5  26   8     1002.49     1291.93     66.39 o
   6  26   8       32.56       60.81     62.27 o
   7  26   8       81.73      -57.69    106.05 o
   8  26   8       25.00       77.84     59.55 o
   1  27   8      775.63     1096.30    236.57 o
   2  27   8       19.88      158.51     95.17 o
   3  27   8        1.92       11.71     35.19 o
   4  27   8       54.01        6.08     67.44 o
   5  27   8      679.73      770.26    128.08 o
   6  27   8       68.06       70.70     48.40 o
   7  27   8      293.23      211.34     84.30 o
   0  28   8      273.58      532.97    119.10 o
   1  28   8       40.60      -56.61     37.74 o
   2  28   8      133.83      199.30    155.27 o
   3  28   8       64.20      239.40     50.96 o
   4  28   8        2.52       47.19    157.44 o
   5  28   8        9.29     -154.18    102.79 o
   6  28   8       39.82      -86.47     64.17 o
   1  29   8       11.75       62.93     48.95 o
   2  29   8       34.19      133.25     46.34 o
   3  29   8     1158.56     1182.27     86.53 o
   4  29   8      249.18       62.93     66.30 o
   5  29   8        8.04      217.54     87.02 o
   0  30   8      743.26      887.56     96.80 o
   1  30   8      351.68      371.82     79.13 o
   2  30   8       20.69      255.02     43.50 o
   3  30   8      103.27      108.72    203.67 o
   4  30   8      149.04       32.14     45.01 o
   1  31   8      140.32      176.93     44.10 o
   1   1   9     3450.33     3010.50     40.18 o
   2   1   9    10851.42    11064.28    103.96 o
   3   1   9     1367.34     1134.87     17.90 o
   4   1   9     4868.30     4994.11     49.99 o
   5   1   9     5233.46     5407.63     64.71 o
   6   1   9        0.91       38.22     16.32 o
   7   1   9     4102.46     3820.67     48.08 o
   8   1   9       27.96       26.92      7.69 o
   9   1   9     2449.82     2422.65    101.43 o
  10   1   9      166.82      263.10     40.79 o
  11   1   9       59.62      128.52    103.33 o
  12   1   9      167.05      217.07     32.96 o
  13   1   9       11.55       90.02    100.34 o
  14   1   9      430.49      751.47     76.94 o
  15   1   9      250.91      146.44    105.51 o
   0   2   9     1212.62     1135.55     25.02 o
   1   2   9     1379.77     1086.66     31.54 o
   2   2   9       43.29      189.78     13.32 o
   3   2   9      131.94       97.87     19.31 o
   4   2   9      334.32      443.73     20.39 o
   5   2   9     4509.68     4254.04     43.82 o
   6   2   9      895.30     1088.03     41.33 o
   7   2   9       46.43       29.39      7.89 o
   8   2   9      569.97      588.03    104.96 o
   9   2   9     1572.59     1551.05     43.78 o
  10   2   9      294.77      168.83     32.36 o
  11   2   9     1169.35     1271.37     72.61 o
  12   2   9      942.22     1043.82     66.25 o
  13   2   9      204.39      303.38    141.67 o
  14   2   9        0.67       82.38    128.35 o
  15   2   9        3.41     -106.05     70.70 o
   1   3   9     2744.04     2949.73     63.90 o
   2   3   9    10006.42     9389.75    200.68 o
   3   3   9    26552.67    26725.95    219.74 o
   4   3   9     3351.85     3656.82     44.22 o
   5   3   9     4596.79     4356.78     44.44 o
   6   3   9     2776.14     2666.37     34.53 o
   7   3   9     1224.37     1311.96     74.78 o
   8   3   9      187.71       76.89     24.47 o
   9   3   9      169.42      233.92    100.61 o
  10   3   9     1003.93     1033.75     35.35 o
  11   3   9       28.48       -4.61     21.03 o
  12   3   9       16.69      135.96    209.11 o
  13   3   9     1034.86      820.82    117.74 o
  14   3   9       65.20      -32.87     43.11 o
  15   3   9       84.54       31.72    295.58 o
   0   4   9    32915.84    30987.25    389.39 o
   1   4   9     2933.77     2657.32     38.07 o
   2   4   9       26.89       40.92      5.17 o
   3   4   9    20800.91    21177.49    189.16 o
   4   4   9     3304.24     2958.07     84.30 o
   5   4   9     8037.16     8324.60     80.52 o
   6   4   9       12.42       10.88      5.18 o
   7   4   9      939.20      952.46     19.42 o
   8   4   9      873.14      884.30     63.09 o
   9   4   9       55.17       92.03     29.64 o
  10   4   9      130.19      234.92    119.92 o
  11   4   9     1835.69     1713.68    192.25 o
  12   4   9      242.22      275.71    138.41 o
  13   4   9       89.35      103.75     90.01 o
  14   4   9        0.87       75.69     51.64 o
  15   4   9      249.22      522.64    104.42 o
   1   5   9     6180.70     6396.41     66.72 o
   2   5   9     1099.65     1303.48     20.36 o
   3   5   9      790.57      640.05     29.91 o
   4   5   9       28.99        8.16      7.69 o
   5   5   9      245.94      239.84     11.15 o
   6   5   9     1912.89     1944.76     32.11 o
   7   5   9     1564.07     1574.99     26.71 o
   8   5   9      220.91      240.86     55.20 o
   9   5   9      373.87      460.50     91.91 o
  10   5   9     1989.37     2061.49     83.75 o
  11   5   9      104.43      132.78     73.42 o
  12   5   9      243.11      287.28     96.26 o
  13   5   9      426.38      713.38    170.22 o
  14   5   9      196.42      305.78    160.71 o
  15   5   9      206.78      603.13    108.77 o
   0   6   9    22618.91    23869.39    364.38 o
   1   6   9    29498.32    30025.67    279.85 o
   2   6   9    11742.16    12780.84    141.52 o
   3   6   9     1290.95     1568.84     30.81 o
   4   6   9     2211.17     2415.29     38.25 o
   5   6   9      375.63      309.51     32.09 o
   6   6   9     1752.37     1901.69    122.09 o
   7   6   9       75.62       68.15     21.75 o
   8   6   9      629.52      599.32     25.21 o
   9   6   9      852.26      812.89     32.68 o
  10   6   9      436.84      577.44     30.71 o
  11   6   9        0.51      -26.01     21.10 o
  12   6   9       40.36       12.43    106.05 o
  13   6   9       63.96       38.46     59.28 o
  14   6   9       18.05      -99.52     66.35 o
  15   6   9        7.46       48.95     65.26 o
   1   7   9    17833.72    18173.11    196.70 o
   2   7   9    50422.07    54667.94    560.88 o
   3   7   9      193.78      246.95     31.00 o
   4   7   9       10.00       42.82     27.19 o
   5   7   9      675.61      819.15     54.66 o
   6   7   9     1574.01     1592.04     53.02 o
   7   7   9     1972.98     2046.68     44.59 o
   8   7   9        4.02       22.22     38.07 o
   9   7   9      995.64      977.52    150.65 o
  10   7   9      224.13      329.94     59.82 o
  11   7   9       48.13       -3.18     18.19 o
  12   7   9       79.02       33.88    100.07 o
  13   7   9        8.73      -35.80     59.82 o
  14   7   9        6.42       52.76    103.06 o
   0   8   9    15076.57    14645.22    267.57 o
   1   8   9     2207.49     1845.63     31.34 o
   2   8   9      102.00      148.88     21.48 o
   3   8   9      218.84      294.94     13.87 o
   4   8   9     1699.64     1457.08     47.59 o
   5   8   9     1137.54     1387.65     25.16 o
   6   8   9      533.34      564.95     21.21 o
   7   8   9      855.16      796.35     39.97 o
   8   8   9      177.87      173.30     16.71 o
   9   8   9      309.33      240.92     22.68 o
  10   8   9      121.85      233.02     65.26 o
  11   8   9       10.13       94.45    132.70 o
  12   8   9        0.01       87.19     48.95 o
  13   8   9       38.08       16.32     43.51 o
  14   8   9      371.72      453.75     51.14 o
   1   9   9      905.02      845.62     58.19 o
   2   9   9        1.12       -8.96     16.32 o
   3   9   9     7418.97     7571.82     95.09 o
   4   9   9     3582.65     3489.18     55.37 o
   5   9   9     1084.90      976.28     24.47 o
   6   9   9        2.53       19.94     21.75 o
   7   9   9     1890.14     1932.09     36.72 o
   8   9   9     1451.94     1528.12     46.23 o
   9   9   9        7.17      -34.66     70.97 o
  10   9   9        0.77       45.84     23.26 o
  11   9   9        2.29       36.75     40.52 o
  12   9   9      387.54      892.43    204.49 o
  13   9   9      166.55       66.90    116.38 o
  14   9   9       38.92       36.30    233.58 o
   0  10   9      598.85      697.21     39.16 o
   1  10   9       29.45       -4.66     13.60 o
   2  10   9     5205.12     5675.54     80.01 o
   3  10   9      983.16     1039.82     45.41 o
   4  10   9     1398.26     1417.45    122.64 o
   5  10   9     1165.50     1011.93     76.68 o
   6  10   9        1.16       11.96      9.05 o
   7  10   9      269.25      383.44     46.50 o
   8  10   9      189.09      215.13     13.60 o
   9  10   9      993.72      962.05    101.97 o
  10  10   9      257.44      407.12     34.25 o
  11  10   9      126.47      108.23     30.13 o
  12  10   9      132.61      143.97     29.91 o
  13  10   9       79.44      -69.75     46.50 o
  14  10   9       29.47      141.63     65.26 o
   1  11   9      330.60      362.70    108.23 o
   2  11   9     4514.85     4815.64    149.01 o
   3  11   9     2674.24     2330.77     82.12 o
   4  11   9     1317.64     1188.72     33.17 o
   5  11   9      327.26      307.72     17.54 o
   6  11   9      640.13      734.93     32.36 o
   7  11   9       45.14       33.05     21.48 o
   8  11   9     2771.49     2603.07     58.04 o
   9  11   9       13.12       76.95     60.09 o
  10  11   9      399.45      402.44     36.31 o
  11  11   9       69.61       19.72     56.56 o
  12  11   9       12.90       74.05     62.54 o
  13  11   9       93.94       74.74    114.21 o
  14  11   9       11.44       72.21    197.69 o
   0  12   9    10616.96    10966.11    401.36 o
   1  12   9      142.80      134.29     25.94 o
   2  12   9     1175.90      993.46     51.67 o
   3  12   9     1029.46      955.94     25.08 o
   4  12   9     7098.23     6710.70    101.39 o
   5  12   9     1072.39      987.04     53.02 o
   6  12   9       13.56       13.60     11.54 o
   7  12   9     2940.42     2740.97    130.52 o
   8  12   9     3848.51     4137.66    132.70 o
   9  12   9      168.49      209.69     98.16 o
  10  12   9     1754.09     1494.83    138.68 o
  11  12   9        7.01       24.08     49.22 o
  12  12   9        9.42      -48.54     32.36 o
  13  12   9      536.97      299.63    135.42 o
  14  12   9      270.48      434.11    185.45 o
   1  13   9      151.49      149.36     89.73 o
   2  13   9      207.23      206.53     51.39 o
   3  13   9      250.84      215.62     16.60 o
   4  13   9     2274.65     2204.52    125.36 o
   5  13   9     5325.20     4917.97    213.19 o
   6  13   9     4375.88     4190.47     76.41 o
   7  13   9     1333.30     1261.95     49.76 o
   8  13   9     2819.78     2733.91     67.91 o
   9  13   9     1942.39     1910.35     44.05 o
  10  13   9      965.39      798.69    125.36 o
  11  13   9       59.14      139.60    149.83 o
  12  13   9      388.48      324.41     57.65 o
  13  13   9        0.01       67.43     97.35 o
   0  14   9     2051.13     2477.76    102.79 o
   1  14   9      314.30      213.19     31.14 o
   2  14   9      209.21      252.07     65.53 o
   3  14   9     1037.68      991.28     31.46 o
   4  14   9     2292.92     2418.74    109.04 o
   5  14   9     3630.93     3602.62    218.63 o
   6  14   9      172.72      288.79    100.61 o
   7  14   9       31.36       82.79     23.98 o
   8  14   9     1659.06     1662.80     65.81 o
   9  14   9     1943.96     1845.33    116.11 o
  10  14   9       13.92       55.87    119.65 o
  11  14   9       38.90       31.33     92.45 o
  12  14   9     1113.84     1197.27     62.90 o
  13  14   9      191.83      293.26    122.37 o
   1  15   9     1383.35     1290.68     68.80 o
   2  15   9     1561.01     1306.87    177.29 o
   3  15   9     9375.99     8821.12    152.94 o
   4  15   9      256.61      198.33     19.10 o
   5  15   9     1893.76     1719.66     50.81 o
   6  15   9      167.50      137.21     24.47 o
   7  15   9     1825.47     1687.03    155.54 o
   8  15   9     1017.50      956.49     83.21 o
   9  15   9     1304.63     1367.25    103.60 o
  10  15   9       37.58        0.00     42.96 o
  11  15   9       47.52       13.50     38.07 o
  12  15   9        3.23       78.47     40.54 o
  13  15   9      210.39      479.87     89.46 o
   0  16   9    12405.34    12880.99    485.65 o
   1  16   9      632.53      643.19     48.96 o
   2  16   9     1483.47     1637.48     61.09 o
   3  16   9     2822.18     2751.55     85.11 o
   4  16   9     1206.77     1255.73    203.13 o
   5  16   9      622.86      744.52     38.64 o
   6  16   9      256.12      226.50     48.95 o
   7  16   9        0.01       56.48     38.07 o
   8  16   9      580.69      581.72     60.37 o
   9  16   9      105.32      171.64     49.49 o
  10  16   9       36.34       77.77     30.18 o
  11  16   9        5.46       26.50     51.39 o
  12  16   9        2.49       21.39     92.18 o
  13  16   9      275.20      365.50     38.83 o
   1  17   9     1100.52      887.16     52.65 o
   2  17   9      266.63      234.25     46.23 o
   3  17   9     1303.60     1234.53     56.83 o
   4  17   9     3995.64     3617.99    137.59 o
   5  17   9      808.80      708.63     42.96 o
   6  17   9      540.98      557.14    127.53 o
   7  17   9        0.08       57.26     54.11 o
   8  17   9      538.67      445.97     29.91 o
   9  17   9       42.11       54.83    100.07 o
  10  17   9      105.52      120.27     59.82 o
  11  17   9        4.86      236.64    109.04 o
  12  17   9      133.18       82.64     78.86 o
   0  18   9      571.86      588.44     64.17 o
   1  18   9     5827.70     5893.66    140.00 o
   2  18   9        0.13      -26.03     40.41 o
   3  18   9     4164.87     4202.71    114.75 o
   4  18   9     1368.90     1436.15     98.44 o
   5  18   9     4133.51     3601.78    115.84 o
   6  18   9      475.80      461.52    116.11 o
   7  18   9      809.59      836.65     40.63 o
   8  18   9      123.91      107.21     27.46 o
   9  18   9       13.66      -12.98     22.53 o
  10  18   9        0.33      -60.51     86.74 o
  11  18   9      354.76      505.59    108.77 o
  12  18   9       60.27      -19.40    100.07 o
   1  19   9     5649.12     5776.07    380.96 o
   2  19   9    14270.34    14514.23    417.40 o
   3  19   9       88.32      128.66     32.74 o
   4  19   9      338.58      483.53     89.73 o
   5  19   9     1549.49     1371.20     55.19 o
   6  19   9     1333.68     1214.12    152.28 o
   7  19   9       83.34       27.80     48.95 o
   8  19   9     1064.96      826.03     43.64 o
   9  19   9       25.72       42.25     27.46 o
  10  19   9       25.48      235.75     87.29 o
  11  19   9      335.92      151.35     67.44 o
  12  19   9      311.21      388.79     56.58 o
   0  20   9    30634.43    31221.10    755.95 o
   1  20   9       65.42      -26.31    100.61 o
   2  20   9     1300.20     1192.56    143.58 o
   3  20   9      767.49      793.00     72.88 o
   4  20   9     9830.06     8966.38    170.96 o
   5  20   9        0.61        1.55     24.85 o
   6  20   9     1706.71     1970.90     78.31 o
   7  20   9      552.50      632.91    135.96 o
   8  20   9      346.60      309.08     68.80 o
   9  20   9       50.96      124.48     38.07 o
  10  20   9       83.12      -18.97     38.07 o
  11  20   9      251.48      505.60    227.06 o
   1  21   9      420.80      422.93     84.84 o
   2  21   9        0.26       -0.36     43.78 o
   3  21   9     1702.15     1651.00    336.10 o
   4  21   9       67.64       10.58     73.15 o
   5  21   9      317.41      221.07     30.44 o
   6  21   9       11.81      160.87    100.07 o
   7  21   9     1009.40      709.34     55.83 o
   8  21   9      171.07      295.75     68.52 o
   9  21   9      561.11      724.93    108.50 o
  10  21   9       21.67      151.30     35.00 o
  11  21   9        0.51      -42.62     28.42 o
   0  22   9        6.48      -42.96     37.53 o
   1  22   9     1368.10     1175.55     98.71 o
   2  22   9       81.65      146.61     48.35 o
   3  22   9      234.39      256.15     49.49 o
   4  22   9       17.11      121.31     78.86 o
   5  22   9     1929.26     1919.25    277.09 o
   6  22   9        4.51       12.75     24.37 o
   7  22   9       48.18      163.38    110.94 o
   8  22   9      196.27      236.68     40.52 o
   9  22   9      283.16      375.93    125.08 o
  10  22   9        7.64      -27.51     51.39 o
   1  23   9     2480.82     2268.64    141.94 o
   2  23   9      793.21      792.64    103.60 o
   3  23   9      295.14      218.29     69.88 o
   4  23   9     1904.93     1552.23     58.77 o
   5  23   9     1592.34     1579.29    194.70 o
   6  23   9      303.08      238.55     60.09 o
   7  23   9        7.25       83.45    212.64 o
   8  23   9      372.82      323.15     36.60 o
   9  23   9       19.86      -43.40     35.08 o
  10  23   9       76.68       99.02     81.30 o
   0  24   9      241.30      256.15    103.87 o
   1  24   9      352.29      477.97    128.08 o
   2  24   9      144.64      201.15    138.95 o
   3  24   9      947.58      896.50     68.71 o
   4  24   9       28.90      216.79     51.42 o
   5  24   9      153.91      187.16     40.52 o
   6  24   9       63.71        2.18     56.83 o
   7  24   9      127.63       83.77     37.39 o
   8  24   9      336.71      515.50    141.67 o
   9  24   9        2.22        0.00     24.32 o
   1  25   9     1773.47     1761.47     83.00 o
   2  25   9      196.30       27.22     36.16 o
   3  25   9     1116.26     1095.48     65.12 o
   4  25   9       39.08       16.32     43.51 o
   5  25   9       42.98      167.28    102.79 o
   6  25   9       25.26       -0.18    100.61 o
   7  25   9      129.03      192.74     57.10 o
   8  25   9       80.31      177.16     48.25 o
   9  25   9        6.42       99.40     78.59 o
   0  26   9      644.95      358.94     58.74 o
   1  26   9      431.11      414.20    113.12 o
   2  26   9        0.13       43.79     35.19 o
   3  26   9       43.14      -42.02    100.88 o
   4  26   9      645.10      918.56     84.84 o
   5  26   9      161.41      262.30    139.22 o
   6  26   9      217.33       70.70     54.38 o
   7  26   9      148.76      121.99     56.91 o
   8  26   9       22.59       55.80     62.27 o
   1  27   9      892.03      646.42     60.61 o
   2  27   9       57.21       97.46     38.45 o
   3  27   9      146.54       77.59     73.15 o
   4  27   9      158.76      162.61     54.38 o
   5  27   9       26.51      -29.26     51.67 o
   6  27   9      264.36      480.55    391.57 o
   7  27   9      125.43      253.56     74.56 o
   0  28   9      106.66      390.48    119.65 o
   1  28   9      891.99      994.26     82.66 o
   2  28   9        0.74      -60.69     40.46 o
   3  28   9       86.33      360.39     57.82 o
   4  28   9      131.21      326.31     58.74 o
   5  28   9      172.96      206.66     54.93 o
   6  28   9      342.95      332.87     80.88 o
   1  29   9      151.20      160.46    141.13 o
   2  29   9      186.27      276.38     52.02 o
   3  29   9       12.13      407.11    290.96 o
   4  29   9       81.37       97.89     59.82 o
   5  29   9        0.09      -38.61     71.24 o
   0  30   9      697.30      658.60     87.02 o
   1  30   9      614.04      964.67    140.04 o
   2  30   9       63.26       19.89     89.46 o
   3  30   9       20.97      107.99     49.40 o
   0   0  10     8367.96     7067.82    186.00 o
   1   0  10     7001.47     5995.90     91.37 o
   2   0  10    13123.26    12998.46    184.91 o
   3   0  10      459.06      342.62     16.32 o
   4   0  10      411.86      444.87     21.75 o
   5   0  10        1.02       16.32     10.88 o
   6   0  10      916.60      932.15     27.19 o
   7   0  10     1779.83     1766.96     36.98 o
   8   0  10      490.05      441.60     15.23 o
   9   0  10     5719.27     5591.82    132.15 o
  10   0  10       54.43      146.29     42.96 o
  11   0  10       39.21       91.91     76.14 o
  12   0  10      675.28      466.62    102.24 o
  13   0  10      736.71      932.15    153.36 o
  14   0  10       28.52      -66.08     44.05 o
   1   1  10     8290.53     8141.11     94.22 o
   2   1  10      978.87     1252.72     44.60 o
   3   1  10     9530.76     9746.51     97.02 o
   4   1  10     2130.52     2085.56     53.84 o
   5   1  10      717.00      671.05     20.94 o
   6   1  10      165.03      183.77     10.60 o
   7   1  10       31.93       79.90     35.62 o
   8   1  10      219.57      198.53      7.31 o
   9   1  10     1159.71     1040.97     35.89 o
  10   1  10      190.41      153.61     43.24 o
  11   1  10      124.64      206.62    139.22 o
  12   1  10       34.35      134.91     95.44 o
  13   1  10      281.41      300.13     35.19 o
  14   1  10      500.78      766.78     86.18 o
  15   1  10      230.04      352.68     94.90 o
   0   2  10    12049.41    13032.18    185.45 o
   1   2  10     2872.65     3275.03     35.95 o
   2   2  10      339.83      434.05     16.86 o
   3   2  10     2383.65     2860.17     79.13 o
   4   2  10     1052.16     1129.72     54.93 o
   5   2  10       38.64       44.68      9.05 o
   6   2  10       12.21       42.67     24.47 o
   7   2  10     3260.72     3364.74     72.88 o
   8   2  10      532.40      651.35     56.83 o
   9   2  10      756.95      696.84     88.65 o
  10   2  10      311.33      275.48     54.38 o
  11   2  10       95.48      147.55     54.11 o
  12   2  10        1.99       23.84     51.39 o
  13   2  10      334.87      335.30     43.88 o
  14   2  10       92.03      220.47    103.33 o
  15   2  10       43.04      131.00     75.87 o
   1   3  10    13438.05    14291.14    193.88 o
   2   3  10     1197.90     1635.41     22.98 o
   3   3  10     3774.47     3500.39     74.51 o
   4   3  10     2017.34     2012.52     63.36 o
   5   3  10     2132.36     2155.17     29.03 o
   6   3  10     2305.53     2401.69     54.38 o
   7   3  10     1277.99     1165.64     22.84 o
   8   3  10      766.57      703.22     31.00 o
   9   3  10      636.80      661.58     55.47 o
  10   3  10        3.94       14.50      9.73 o
  11   3  10      265.44      456.56    160.98 o
  12   3  10      247.28      140.75     34.05 o
  13   3  10      170.69      222.42    103.87 o
  14   3  10       52.82      233.64     76.14 o
  15   3  10       46.60      287.69     82.66 o
   0   4  10    12190.20    11624.16    190.89 o
   1   4  10    21546.05    21227.09    268.93 o
   2   4  10    23816.86    25664.91    438.34 o
   3   4  10     1055.61     1284.56     21.62 o
   4   4  10     7747.83     8098.71    166.69 o
   5   4  10     2285.04     2419.20     50.85 o
   6   4  10       23.53       28.40     11.15 o
   7   4  10        0.41       21.75      7.69 o
   8   4  10        8.69       17.92     29.64 o
   9   4  10     2541.96     2504.97    181.64 o
  10   4  10      271.30      247.64     49.76 o
  11   4  10       68.34      103.30     45.95 o
  12   4  10        5.02      -57.02     64.99 o
  13   4  10       77.77      156.52     40.04 o
  14   4  10        2.31      -22.45     35.23 o
  15   4  10       21.17      180.01     77.23 o
   1   5  10     1259.11     1346.35     40.52 o
   2   5  10    30755.82    33234.28    484.29 o
   3   5  10     9288.66     8988.49    154.18 o
   4   5  10        4.55       -5.44      7.69 o
   5   5  10     3740.76     3568.62    128.62 o
   6   5  10     2130.30     2170.69     37.88 o
   7   5  10      258.90      184.40     13.87 o
   8   5  10      626.81      601.19     22.73 o
   9   5  10      431.74      472.89     25.43 o
  10   5  10     1742.21     1636.88    105.78 o
  11   5  10      726.06      878.96     57.26 o
  12   5  10       23.52      100.14    135.69 o
  13   5  10        1.03       16.32     29.62 o
  14   5  10       80.89      135.96     81.03 o
  15   5  10       29.39       91.91     49.49 o
   0   6  10     4336.94     4887.54     93.00 o
   1   6  10     8423.75     8917.92    110.40 o
   2   6  10     2728.60     3018.59     56.83 o
   3   6  10      690.22      853.38     20.60 o
   4   6  10      161.96      250.72     12.93 o
   5   6  10     4794.91     4515.56     59.55 o
   6   6  10       17.76       39.70     84.30 o
   7   6  10     5780.44     5632.93    216.99 o
   8   6  10      314.86      370.39     26.91 o
   9   6  10      243.28      227.51     78.59 o
  10   6  10      620.11      573.11     59.55 o
  11   6  10      330.95      575.88     43.15 o
  12   6  10       61.62       36.93    127.53 o
  13   6  10      436.83      241.82     66.70 o
  14   6  10       86.22       34.77     44.21 o
   1   7  10     9048.98     9176.94    112.85 o
   2   7  10    21647.78    22392.45    248.14 o
   3   7  10    13800.87    13171.44    154.16 o
   4   7  10      179.77      204.90     27.19 o
   5   7  10     1935.05     1909.18     31.92 o
   6   7  10     3546.79     3290.37    122.09 o
   7   7  10     2757.71     2461.99    103.06 o
   8   7  10       68.62      102.59     38.07 o
   9   7  10        3.72      -10.71     43.24 o
  10   7  10       15.00       44.90     20.74 o
  11   7  10      214.09      271.87     44.05 o
  12   7  10      580.39      602.24     52.67 o
  13   7  10       28.95       34.03     29.67 o
  14   7  10       37.42      145.31     43.75 o
   0   8  10     1598.85     1470.56     39.70 o
   1   8  10     4196.70     4375.65     58.30 o
   2   8  10     1879.91     1752.16     46.50 o
   3   8  10      598.64      857.68     23.66 o
   4   8  10      768.93      740.72     21.22 o
   5   8  10      654.96      774.99     23.07 o
   6   8  10      233.80      220.99     32.90 o
   7   8  10      303.43      216.42     15.87 o
   8   8  10       49.16       58.72      8.43 o
   9   8  10        1.31       49.81     46.23 o
  10   8  10      431.92      524.68     44.94 o
  11   8  10      111.82       60.69     51.39 o
  12   8  10       74.33      162.74    124.54 o
  13   8  10       11.97      217.87    125.08 o
  14   8  10       70.55      -43.31     35.93 o
   1   9  10     6236.83     6190.68    215.09 o
   2   9  10        1.36       38.07     11.54 o
   3   9  10    14350.41    13713.78    164.54 o
   4   9  10      100.16      103.06     19.03 o
   5   9  10      110.13      114.41     14.06 o
   6   9  10      770.14      671.43     32.63 o
   7   9  10     1470.14     1477.22     39.70 o
   8   9  10     1157.01     1011.63     32.63 o
   9   9  10     1215.96     1430.25    196.33 o
  10   9  10       74.14       29.72     51.39 o
  11   9  10       85.09       -7.17     20.98 o
  12   9  10      173.52      135.48     24.85 o
  13   9  10      292.21      327.36    116.65 o
  14   9  10       46.07       31.45     92.45 o
   0  10  10       53.32      114.21     22.30 o
   1  10  10      190.53      256.24     65.26 o
   2  10  10      193.37      200.06     15.50 o
   3  10  10      187.80      113.02     13.87 o
   4  10  10     8093.71     8328.11    109.20 o
   5  10  10     2028.86     1867.92     50.85 o
   6  10  10      626.16      595.38     43.78 o
   7  10  10     7937.81     7344.83    177.02 o
   8  10  10      199.55      224.99     18.75 o
   9  10  10      903.33     1003.48     85.38 o
  10  10  10      232.16      242.29     67.98 o
  11  10  10      598.18      483.46     42.15 o
  12  10  10      466.77      483.71    100.34 o
  13  10  10      432.13      389.36     87.02 o
  14  10  10       35.19      101.65     64.99 o
   1  11  10      244.64      190.33     23.06 o
   2  11  10      188.89      143.53     11.34 o
   3  11  10     5402.84     4924.20     76.46 o
   4  11  10      236.59      209.02     14.98 o
   5  11  10      866.43      945.34     49.49 o
   6  11  10      529.21      500.76     29.91 o
   7  11  10     5780.44     5938.63     92.17 o
   8  11  10        2.46       63.18     24.47 o
   9  11  10     1569.30     1624.47    148.47 o
  10  11  10      261.69      350.65     51.94 o
  11  11  10      283.47      282.47     33.97 o
  12  11  10      640.72      592.27    107.41 o
  13  11  10      123.38      138.61     45.95 o
  14  11  10       18.52      -26.20     59.69 o
   0  12  10        5.04       81.03     26.65 o
   1  12  10      523.34      487.92    100.34 o
   2  12  10      320.54      387.24     93.00 o
   3  12  10     3285.53     3324.02     56.83 o
   4  12  10       22.24       23.57     19.03 o
   5  12  10     1365.53     1322.88     48.67 o
   6  12  10       76.16      134.50     48.67 o
   7  12  10      278.29      181.07     17.87 o
   8  12  10       38.95       17.00     27.98 o
   9  12  10      244.48      225.86     65.26 o
  10  12  10       34.58        0.00     32.09 o
  11  12  10      400.48      326.15     58.19 o
  12  12  10       40.32       80.64    162.34 o
  13  12  10       20.29      -54.69    154.18 o
  14  12  10       14.94      342.62     98.44 o
   1  13  10       52.59       53.96     59.82 o
   2  13  10      473.78      474.84    120.19 o
   3  13  10     3031.84     2476.56     52.88 o
   4  13  10     2138.83     2117.57    315.70 o
   5  13  10     5118.06     4916.79    145.21 o
   6  13  10     1984.93     2115.24     99.25 o
   7  13  10     2233.31     2202.90     82.94 o
   8  13  10      724.48      882.45    127.26 o
   9  13  10     1659.16     1655.76     72.60 o
  10  13  10      915.15     1022.40     46.46 o
  11  13  10       61.44       85.47     29.64 o
  12  13  10       43.35      100.77     30.57 o
  13  13  10       33.85       60.11     57.10 o
   0  14  10      768.31      650.98     60.37 o
   1  14  10      168.26      388.56     67.16 o
   2  14  10       12.83       62.98     28.57 o
   3  14  10      206.48      163.85     32.36 o
   4  14  10    10024.75    10291.31    164.79 o
   5  14  10     3842.01     3648.07    183.28 o
   6  14  10     6031.94     5776.55    113.26 o
   7  14  10        0.48       24.68     59.82 o
   8  14  10     3403.36     3265.11     64.76 o
   9  14  10       40.69       58.54     18.89 o
  10  14  10      651.22      605.23     51.39 o
  11  14  10      506.42      459.05     42.08 o
  12  14  10       20.00      -50.77     73.15 o
  13  14  10       19.28        9.30     95.72 o
   1  15  10     1802.49     1815.57     63.48 o
   2  15  10      127.86      199.64     65.81 o
   3  15  10      162.65      182.86     26.38 o
   4  15  10     3443.42     3783.12    221.62 o
   5  15  10      443.68      454.14     27.49 o
   6  15  10       17.57      -50.50     46.23 o
   7  15  10      457.90      530.29    119.10 o
   8  15  10     1543.01     1516.99     89.46 o
   9  15  10       19.56       40.68     41.06 o
  10  15  10      121.50       82.67     73.96 o
  11  15  10       69.14      146.84     73.69 o
  12  15  10      112.07      168.74     45.95 o
  13  15  10        5.23       56.08     65.26 o
   0  16  10     6762.09     6461.43    201.77 o
   1  16  10     4293.39     3958.85    139.50 o
   2  16  10     1953.92     2031.12     72.84 o
   3  16  10     1156.61     1251.35    115.02 o
   4  16  10     4027.50     3750.59     80.13 o
   5  16  10     4745.78     4857.78    154.18 o
   6  16  10     5824.42     5762.46    101.90 o
   7  16  10      321.83      239.46    114.21 o
   8  16  10     1394.50     1438.39     56.29 o
   9  16  10      449.66      464.65     35.62 o
  10  16  10      389.12      522.33     42.02 o
  11  16  10      170.27      190.51     90.55 o
  12  16  10        0.23      -31.00     37.88 o
   1  17  10      494.77      498.16    192.79 o
   2  17  10     3854.82     3458.28    178.11 o
   3  17  10       71.82       67.18     32.90 o
   4  17  10      141.63       45.04     67.71 o
   5  17  10      393.06      497.51     35.21 o
   6  17  10     2946.91     2899.24     61.07 o
   7  17  10       39.44        7.15     25.20 o
   8  17  10      504.90      687.52     44.87 o
   9  17  10        0.52       45.80     32.36 o
  10  17  10      163.27      222.25     92.18 o
  11  17  10      689.90      617.56     63.36 o
  12  17  10      106.89      -25.38     56.83 o
   0  18  10    16180.45    15294.58    401.36 o
   1  18  10       15.71      175.08     81.58 o
   2  18  10        1.82      -13.39     84.30 o
   3  18  10     2078.33     1882.08     67.34 o
   4  18  10     7358.66     6893.14    562.88 o
   5  18  10       26.88        2.58     19.42 o
   6  18  10        0.56      -39.16     26.10 o
   7  18  10       37.12       24.24     24.53 o
   8  18  10      456.23      385.99     41.33 o
   9  18  10      150.03       87.58     22.53 o
  10  18  10       87.67       30.44     35.62 o
  11  18  10     1061.05     1198.01     81.11 o
  12  18  10       80.99       83.60     36.54 o
   1  19  10      503.27      403.24     46.11 o
   2  19  10        0.40        6.14     32.68 o
   3  19  10      593.91      326.93     54.11 o
   4  19  10     3977.46     3650.11    115.27 o
   5  19  10      386.25      382.72     35.89 o
   6  19  10     2423.47     2210.11    159.35 o
   7  19  10      179.50      128.87     35.35 o
   8  19  10      287.58      329.60     29.91 o
   9  19  10      483.48      431.27     33.84 o
  10  19  10       38.23      110.64    103.33 o
  11  19  10      185.05       24.12     56.56 o
   0  20  10        5.07      184.36     53.84 o
   1  20  10     2819.13     2688.13     87.83 o
   2  20  10      775.51      614.47    148.74 o
   3  20  10      230.88      152.51     70.43 o
   4  20  10      841.78      938.25    153.09 o
   5  20  10      107.48       96.75     32.74 o
   6  20  10      564.87      606.18     72.60 o
   7  20  10        7.65      -31.11     33.71 o
   8  20  10       36.47       12.11     23.47 o
   9  20  10       13.81       -8.33     59.28 o
  10  20  10       16.03       21.15     56.56 o
  11  20  10        2.70      -46.43     30.96 o
   1  21  10      678.92      389.54     92.73 o
   2  21  10      435.71      417.42     44.53 o
   3  21  10       57.69      126.92    116.65 o
   4  21  10       46.58       36.52     78.86 o
   5  21  10      276.56      232.99     29.79 o
   6  21  10     1088.84     1142.63     47.84 o
   7  21  10       56.90      102.95     46.50 o
   8  21  10        3.94      -25.45     35.48 o
   9  21  10       28.39       70.16     35.62 o
  10  21  10      611.71      548.84    103.33 o
  11  21  10        4.31      135.28     38.26 o
   0  22  10       80.59      196.33     49.49 o
   1  22  10      156.16      287.03    160.71 o
   2  22  10      313.86      269.17     40.12 o
   3  22  10      605.44      585.13     44.27 o
   4  22  10      521.58      584.46     51.94 o
   5  22  10      190.09       75.65     38.34 o
   6  22  10      152.00       26.03    113.66 o
   7  22  10      293.63      530.83    131.07 o
   8  22  10        0.90       34.81     28.57 o
   9  22  10        9.23       28.75     28.65 o
  10  22  10      216.56      223.54    117.20 o
   1  23  10     2316.63     2389.31     89.16 o
   2  23  10      891.91     1075.80    100.87 o
   3  23  10     3678.10     3854.25    131.89 o
   4  23  10        1.19       22.55     54.11 o
   5  23  10       11.80      120.33    155.27 o
   6  23  10      327.63      374.11     52.11 o
   7  23  10      931.41     1167.74     83.00 o
   8  23  10      270.61      374.78     57.38 o
   9  23  10       31.61       15.68     32.90 o
  10  23  10      108.05      210.90     51.42 o
   0  24  10        1.94       59.82     43.51 o
   1  24  10      322.74      432.49     54.66 o
   2  24  10      262.82      175.36     73.15 o
   3  24  10       54.83       15.77    108.50 o
   4  24  10      142.77       93.42     33.97 o
   5  24  10     1006.28      906.97     49.13 o
   6  24  10        7.17       94.37     43.51 o
   7  24  10       48.35      219.66     46.50 o
   8  24  10      281.21      215.62     43.15 o
   9  24  10       68.48       15.56     34.11 o
   1  25  10      703.42      493.91     63.63 o
   2  25  10        2.37       52.84     36.60 o
   3  25  10     2170.12     1859.03    149.83 o
   4  25  10       11.45      -42.96     64.72 o
   5  25  10       72.54       -8.03     28.95 o
   6  25  10        8.11       47.48    103.06 o
   7  25  10       18.47       41.78     45.95 o
   8  25  10       25.30      -21.99     86.74 o
   0  26  10     1360.18     1191.02    127.26 o
   1  26  10      565.52      523.10    101.97 o
   2  26  10       94.61       93.79     36.54 o
   3  26  10       31.40      -15.56     89.73 o
   4  26  10        5.32       70.70     54.38 o
   5  26  10      307.40      297.62    119.65 o
   6  26  10      105.58       28.00     46.88 o
   7  26  10      199.35      405.26    307.82 o
   8  26  10      100.23       96.19     32.36 o
   1  27  10      862.74     1109.53     79.13 o
   2  27  10      509.66      582.28     54.02 o
   3  27  10     1473.40     1702.45     93.52 o
   4  27  10        3.35       81.03     70.16 o
   5  27  10      296.76      123.48     56.28 o
   6  27  10      439.34      438.62     70.49 o
   7  27  10      313.44      527.09     76.29 o
   0  28  10       69.01        0.00     54.38 o
   1  28  10      456.81      298.59    106.87 o
   2  28  10        0.93       -8.85    152.28 o
   3  28  10      296.60      337.63     60.91 o
   4  28  10      248.75       86.47     58.74 o
   5  28  10      254.13      308.03     49.74 o
   6  28  10      327.04      718.01     83.18 o
   1  29  10      289.28      367.19    132.70 o
   2  29  10      210.36      125.09    133.51 o
   3  29  10      357.78      474.29     98.44 o
   4  29  10       39.63      168.59     59.28 o
   5  29  10       91.81       10.88     65.81 o
   0  30  10       81.06      114.21     75.59 o
   1  30  10      270.05      448.27    166.42 o
   2  30  10       42.63      -81.58     54.38 o
   3  30  10       68.64       95.33     48.67 o
   1   1  11     5146.19     4436.37     78.59 o
   2   1  11     1604.41     1668.95     35.65 o
   3   1  11     1175.07      936.68     68.52 o
   4   1  11        5.23       18.13     10.88 o
   5   1  11     1369.13     1306.70    104.42 o
   6   1  11       27.28       40.93     43.24 o
   7   1  11     5810.21     5595.88     84.76 o
   8   1  11        0.46       39.49     19.03 o
   9   1  11       19.99       32.58     29.64 o
  10   1  11      344.43      294.21     43.24 o
  11   1  11       83.83      128.55     32.68 o
  12   1  11      256.80      296.51     55.51 o
  13   1  11      597.24      532.63     59.55 o
  14   1  11        4.13        5.82     54.66 o
  15   1  11      631.15      842.32    309.18 o
   0   2  11    94610.80    99019.63   1439.02 o
   1   2  11    16551.73    16783.62    211.02 o
   2   2  11        1.03       33.50      9.05 o
   3   2  11    27185.35    28556.82    308.81 o
   4   2  11     3476.64     3131.36     49.49 o
   5   2  11     2680.18     2498.90     33.61 o
   6   2  11     1146.36     1155.93     28.26 o
   7   2  11     4203.45     4340.38    136.51 o
   8   2  11      296.27      337.18     13.99 o
   9   2  11       65.33       84.45     15.32 o
  10   2  11      166.70      209.05     14.98 o
  11   2  11     3098.30     2987.67     88.20 o
  12   2  11       14.32       63.22     89.73 o
  13   2  11      706.38      697.36     82.39 o
  14   2  11       44.36       -3.89     33.61 o
  15   2  11       11.20       56.18    184.64 o
   1   3  11     3236.84     3657.96     49.26 o
   2   3  11     6567.84     6793.63     75.92 o
   3   3  11      319.20      408.36     14.80 o
   4   3  11     2237.51     2482.65    126.17 o
   5   3  11      578.45      556.80     14.80 o
   6   3  11        7.78       27.19      9.05 o
   7   3  11     1835.09     1820.39     35.57 o
   8   3  11      252.81      187.84     26.38 o
   9   3  11      162.12      259.97     81.85 o
  10   3  11      378.03      477.91     63.09 o
  11   3  11        3.26      -11.33     22.13 o
  12   3  11      178.84      296.09    157.72 o
  13   3  11      500.10      624.88     58.74 o
  14   3  11       33.36       56.07     81.58 o
   0   4  11     1251.69     1453.70     56.02 o
   1   4  11     8194.46     9526.74    151.19 o
   2   4  11     1533.03     1685.95     36.17 o
   3   4  11      125.15       90.65     21.75 o
   4   4  11      104.67       63.81      9.36 o
   5   4  11     3756.97     3392.65     53.83 o
   6   4  11     1301.87     1385.58     49.49 o
   7   4  11     1556.56     1613.00     62.00 o
   8   4  11      197.14      173.11     16.99 o
   9   4  11      398.96      395.94     22.13 o
  10   4  11      127.45       88.01     16.60 o
  11   4  11        1.55       41.02    108.23 o
  12   4  11       12.66      -28.83     34.09 o
  13   4  11      141.64       62.33     48.95 o
  14   4  11        0.50      233.44     98.16 o
   1   5  11    12673.25    12714.61    324.95 o
   2   5  11      520.76      401.51     13.31 o
   3   5  11    18754.44    19203.19    191.56 o
   4   5  11      174.02      156.84      9.22 o
   5   5  11     5028.02     5071.39     68.05 o
   6   5  11     1789.67     1896.34     36.34 o
   7   5  11      235.82      254.58     13.06 o
   8   5  11      987.03     1006.02     27.88 o
   9   5  11     5553.23     5266.06     86.65 o
  10   5  11      254.71      289.46     25.31 o
  11   5  11        5.94       73.66     19.07 o
  12   5  11       28.56      220.66     89.46 o
  13   5  11        7.80       62.22     39.72 o
  14   5  11        1.03      -64.66     43.11 o
   0   6  11    36955.38    40295.16    680.89 o
   1   6  11      171.31      243.17     16.72 o
   2   6  11        0.05        9.06     10.67 o
   3   6  11     2122.96     2004.97     66.08 o
   4   6  11       67.91      115.57     11.54 o
   5   6  11      219.44      256.15     11.54 o
   6   6  11        0.71        5.44     13.05 o
   7   6  11      393.69      318.04     46.77 o
   8   6  11       22.44       50.94     35.35 o
   9   6  11        0.08        3.63     16.99 o
  10   6  11      403.16      360.50     34.53 o
  11   6  11       38.93       34.87     29.64 o
  12   6  11        0.01      -21.44     76.14 o
  13   6  11      148.31      -21.75     37.53 o
  14   6  11        0.19       49.93     51.42 o
   1   7  11    12931.34    13740.44    171.12 o
   2   7  11       26.99      123.56      9.36 o
   3   7  11     2848.95     2902.29     47.39 o
   4   7  11      246.77      299.91     15.32 o
   5   7  11     4105.81     3820.67    122.91 o
   6   7  11      391.06      360.26     22.30 o
   7   7  11      388.36      523.86     54.38 o
   8   7  11      503.45      469.94     14.63 o
   9   7  11        0.20       26.54     40.79 o
  10   7  11      727.44      677.91     27.30 o
  11   7  11     1732.49     1153.85     71.13 o
  12   7  11      100.00      -52.44     34.96 o
  13   7  11      194.91      225.04    152.82 o
  14   7  11       37.09       21.36     32.63 o
   0   8  11     3130.01     3837.38    100.61 o
   1   8  11     4176.20     4402.00    117.74 o
   2   8  11       24.39       16.32      7.69 o
   3   8  11     4722.37     4460.24    156.90 o
   4   8  11       93.96       95.69     13.60 o
   5   8  11    10030.38     9689.00    203.67 o
   6   8  11      455.43      378.51     59.55 o
   7   8  11      729.54      671.27     63.63 o
   8   8  11     2884.39     3111.40    107.41 o
   9   8  11     1026.82      863.93     36.89 o
  10   8  11       10.13       38.29     89.46 o
  11   8  11      104.83       37.16     29.91 o
  12   8  11      255.59      209.48     39.25 o
  13   8  11       58.53        0.47    105.78 o
  14   8  11        3.94       48.95     38.07 o
   1   9  11      193.39      226.83     22.57 o
   2   9  11     7829.85     7456.61     97.89 o
   3   9  11      409.62      298.16     74.51 o
   4   9  11      733.58      856.23     66.62 o
   5   9  11       88.55       55.14     14.85 o
   6   9  11      216.82      220.24     46.23 o
   7   9  11       81.70       77.79     13.20 o
   8   9  11       12.13       20.92     15.63 o
   9   9  11       10.21      112.89     57.10 o
  10   9  11      301.10      447.57     42.68 o
  11   9  11        6.49      -58.14     38.76 o
  12   9  11       56.81       42.32    133.24 o
  13   9  11      141.85      180.65    143.58 o
  14   9  11        9.17      -23.70     43.24 o
   0  10  11     3761.58     4278.98    106.05 o
   1  10  11      605.57      613.57     56.29 o
   2  10  11     1285.35     1242.72     25.57 o
   3  10  11       45.94       10.88     24.47 o
   4  10  11      903.41      852.77     27.30 o
   5  10  11     3018.44     3141.00     95.44 o
   6  10  11      504.57      580.88     52.48 o
   7  10  11     1344.04     1287.77     83.75 o
   8  10  11     2234.16     1998.36    117.74 o
   9  10  11      198.32      278.33     87.29 o
  10  10  11      207.28      189.82     42.96 o
  11  10  11      591.13      399.83    133.51 o
  12  10  11      127.37       26.74     22.13 o
  13  10  11       18.56      123.18     33.95 o
  14  10  11        0.76      -30.06     62.27 o
   1  11  11      335.73      374.77     16.14 o
   2  11  11     1392.22     1403.61     29.19 o
   3  11  11      329.53      331.51     27.19 o
   4  11  11     1718.15     1660.96    109.04 o
   5  11  11      967.92     1017.86     93.54 o
   6  11  11       14.54       29.97     15.37 o
   7  11  11       37.18       -9.46     26.92 o
   8  11  11     1402.28     1580.91    188.44 o
   9  11  11     1253.21     1401.40    131.61 o
  10  11  11      281.10      317.15     92.73 o
  11  11  11      205.94      181.74     29.19 o
  12  11  11       53.21       50.89     84.02 o
  13  11  11      111.41       57.07    124.54 o
  14  11  11       48.57       51.94     76.41 o
   0  12  11     1050.49     1106.18     58.74 o
   1  12  11       65.96      108.38     35.08 o
   2  12  11     1486.80     1576.64    118.29 o
   3  12  11      693.68      588.62     28.28 o
   4  12  11       15.71       52.52     11.34 o
   5  12  11     6256.92     6140.53    278.99 o
   6  12  11      336.75      416.97     17.87 o
   7  12  11       14.90       -5.30     15.57 o
   8  12  11      478.95      490.31     27.65 o
   9  12  11      975.67     1047.99     32.44 o
  10  12  11      591.53      647.88     75.32 o
  11  12  11      194.62      329.84     39.54 o
  12  12  11      375.25      412.59     37.74 o
  13  12  11       78.19       32.09     54.38 o
   1  13  11     2889.10     2835.67    287.69 o
   2  13  11       66.78       80.40     27.46 o
   3  13  11      840.01      755.67    100.34 o
   4  13  11       27.99       52.31     14.54 o
   5  13  11     3607.76     3595.47    110.94 o
   6  13  11      372.46      427.06     93.00 o
   7  13  11      112.22      154.35     70.43 o
   8  13  11     1100.72      993.07     75.87 o
   9  13  11     1161.80     1035.35     34.28 o
  10  13  11       13.54      149.88     41.06 o
  11  13  11      554.58      560.65     57.10 o
  12  13  11      206.35      211.01     29.79 o
  13  13  11       10.58      121.69     70.97 o
   0  14  11      629.04      650.98     48.95 o
   1  14  11      367.55      275.44     22.49 o
   2  14  11     1355.22     1310.09     98.16 o
   3  14  11     4094.60     3569.71    345.61 o
   4  14  11      845.86      795.28     82.66 o
   5  14  11     2657.06     2492.74    224.34 o
   6  14  11      127.30      151.43     26.92 o
   7  14  11     9196.48    10013.65    256.97 o
   8  14  11       76.24      198.68     76.41 o
   9  14  11      226.66      249.60     32.09 o
  10  14  11        4.02       97.61    144.66 o
  11  14  11        4.17       18.76     30.32 o
  12  14  11      271.47      251.32     87.56 o
  13  14  11      424.98      262.65    108.23 o
   1  15  11     4419.94     4598.78    104.96 o
   2  15  11     4597.18     4363.85     98.26 o
   3  15  11     3853.13     3596.83    236.30 o
   4  15  11     2910.81     2627.59     58.06 o
   5  15  11    10936.42    10894.13    177.29 o
   6  15  11     5146.41     4965.72    129.71 o
   7  15  11     2897.30     2837.41    243.10 o
   8  15  11       46.41       56.79     18.95 o
   9  15  11        3.73       36.40     38.07 o
  10  15  11       88.17       17.27     24.85 o
  11  15  11      732.99      735.47    150.37 o
  12  15  11      221.14      261.01     34.40 o
  13  15  11       97.99      103.09     78.59 o
   0  16  11      619.75      429.64     48.95 o
   1  16  11     2033.18     2250.54     76.95 o
   2  16  11     2619.97     2544.67    104.42 o
   3  16  11      223.71      274.24     23.89 o
   4  16  11      868.30      773.94     55.74 o
   5  16  11     2226.07     2278.28    101.70 o
   6  16  11     3638.02     3557.18    252.34 o
   7  16  11       15.50       82.22    116.38 o
   8  16  11        0.44       81.03     24.68 o
   9  16  11        6.08      -12.67     35.35 o
  10  16  11      184.90      193.36     35.93 o
  11  16  11       77.90       69.50     36.54 o
  12  16  11       52.81      -13.68     27.64 o
   1  17  11      135.43      202.08     40.41 o
   2  17  11       57.56       59.59     92.45 o
   3  17  11    11195.92    11191.37    176.50 o
   4  17  11      618.42      648.46     30.58 o
   5  17  11      104.30       74.52     21.75 o
   6  17  11     2348.56     2269.20     67.16 o
   7  17  11     1956.98     1961.89     75.32 o
   8  17  11      110.81      124.40     22.30 o
   9  17  11      517.39      491.01     61.18 o
  10  17  11       19.36       -2.67     37.53 o
  11  17  11      190.51      232.08    119.92 o
  12  17  11      676.83      750.19    124.81 o
   0  18  11      181.79       81.03     54.38 o
   1  18  11      979.01     1045.08    187.63 o
   2  18  11       65.86      121.88     67.71 o
   3  18  11     2906.28     2798.05     73.17 o
   4  18  11      291.95      379.81    152.82 o
   5  18  11       66.57      177.22     76.41 o
   6  18  11      423.80      405.39     29.28 o
   7  18  11       69.39        8.01     24.74 o
   8  18  11      252.01      202.14     38.34 o
   9  18  11      133.69      179.89     81.58 o
  10  18  11        5.15        8.18     27.11 o
  11  18  11      904.48      896.09     77.50 o
  12  18  11       42.08      153.87     59.28 o
   1  19  11     1466.29     1581.71     97.89 o
   2  19  11      316.47      329.37     35.83 o
   3  19  11     3874.23     3786.58     93.70 o
   4  19  11      518.58      515.05     65.26 o
   5  19  11     2266.07     1916.45     58.45 o
   6  19  11       40.05       28.47     35.35 o
   7  19  11     2427.99     2371.55     67.30 o
   8  19  11      122.40      290.47     27.64 o
   9  19  11      106.54      125.18     26.50 o
  10  19  11      725.90      814.39    203.13 o
  11  19  11       95.48       35.08     30.89 o
   0  20  11     1433.94     1321.55     91.37 o
   1  20  11     4361.62     4198.06    118.01 o
   2  20  11     2784.37     3078.68     95.49 o
   3  20  11      570.37      415.87     31.79 o
   4  20  11      166.60      129.68     29.91 o
   5  20  11        5.13       24.37     38.07 o
   6  20  11     2099.03     2085.11     81.58 o
   7  20  11       37.25       46.45     89.46 o
   8  20  11        6.09       19.31     22.53 o
   9  20  11      650.53      522.06     46.87 o
  10  20  11       25.77       70.98     45.95 o
  11  20  11      265.14      107.35     70.70 o
   1  21  11      308.97      330.75    109.31 o
   2  21  11     1223.70     1270.83     64.88 o
   3  21  11     1804.41     1729.49    113.39 o
   4  21  11      887.88     1135.89    161.52 o
   5  21  11      184.72      143.08     30.18 o
   6  21  11       37.48       23.58     97.62 o
   7  21  11      188.80      227.53     29.01 o
   8  21  11      702.02      640.70     83.21 o
   9  21  11      834.42      905.26     46.87 o
  10  21  11       55.14      102.72     45.95 o
   0  22  11       90.83       59.82     48.95 o
   1  22  11      135.66      354.82     76.14 o
   2  22  11        2.38       48.67     30.76 o
   3  22  11      391.12      453.32    105.78 o
   4  22  11     1153.41     1146.88     50.56 o
   5  22  11       74.57      121.38     48.67 o
   6  22  11        0.02       21.34     25.12 o
   7  22  11     1317.38     1322.73    237.12 o
   8  22  11       65.03       36.62     28.65 o
   9  22  11       87.60       76.14     26.92 o
  10  22  11       33.44        8.45    106.05 o
   1  23  11      441.91      527.89     58.74 o
   2  23  11      126.98       45.49     36.77 o
   3  23  11       35.95      132.32     44.63 o
   4  23  11        4.21      -13.35     48.95 o
   5  23  11      732.00      572.05     86.47 o
   6  23  11       38.88       52.69    166.42 o
   7  23  11       21.24       80.80     39.69 o
   8  23  11        3.10      128.22     32.90 o
   9  23  11      384.29      285.55     84.84 o
   0  24  11     1177.70     1038.75     81.03 o
   1  24  11     4588.01     4880.19    134.55 o
   2  24  11        0.01      -49.69     40.52 o
   3  24  11      588.08      700.28     88.37 o
   4  24  11     1173.81     1564.07    213.73 o
   5  24  11     2105.30     2970.07    221.07 o
   6  24  11       11.59       48.35     78.86 o
   7  24  11       85.52       76.68     36.77 o
   8  24  11      140.37      164.75     40.79 o
   9  24  11      676.37      546.75     76.41 o
   1  25  11       97.76      176.44     46.39 o
   2  25  11      772.45      693.14     75.32 o
   3  25  11        7.75      -84.42     78.59 o
   4  25  11       70.34      -81.81     57.10 o
   5  25  11      461.75      529.81     57.51 o
   6  25  11      199.45      150.42    136.78 o
   7  25  11       36.75       68.70     65.26 o
   8  25  11        0.02       -7.89     38.27 o
   0  26  11        0.07      -81.03     54.38 o
   1  26  11      194.55      264.24    179.47 o
   2  26  11        4.35      -26.68     56.83 o
   3  26  11        0.06       16.60     40.41 o
   4  26  11      116.02      419.88    175.39 o
   5  26  11      167.09      224.93     62.77 o
   6  26  11      440.85      566.33     77.64 o
   7  26  11      766.00      806.91     80.76 o
   1  27  11       68.97      132.49    147.11 o
   2  27  11        0.01      -46.41     35.07 o
   3  27  11      617.76      661.23    135.69 o
   4  27  11       36.87       51.54     78.59 o
   5  27  11        1.22       76.33     43.51 o
   6  27  11       33.13       65.98     95.44 o
   0  28  11      122.78      244.19     59.82 o
   1  28  11     1155.64     1494.83    239.84 o
   2  28  11        1.16       -9.11     84.30 o
   3  28  11      284.68      260.60     56.45 o
   4  28  11       16.11      -11.51     51.20 o
   5  28  11        8.48       27.19     65.81 o
   1  29  11      295.47      536.05     87.29 o
   2  29  11      231.79      385.04     81.03 o
   3  29  11       79.47      246.14     95.44 o
   4  29  11       74.53      198.42     58.56 o
   0  30  11        7.87     -123.18     82.12 o
   1  30  11        0.24       19.85     70.43 o
   2  30  11        5.06       21.75     48.40 o
   0   0  12     9107.28     8348.58    309.99 o
   1   0  12        2.14      -21.75     21.75 o
   2   0  12     2019.33     2076.95     73.96 o
   3   0  12      108.97      119.10     16.32 o
   4   0  12      426.53      499.25     26.10 o
   5   0  12      119.51      151.73     21.75 o
   6   0  12     6445.83     6907.39    134.87 o
   7   0  12      432.74      385.04     23.39 o
   8   0  12     2571.85     2507.13     88.65 o
   9   0  12      122.97      103.33     10.33 o
  10   0  12       50.94      -54.38     43.51 o
  11   0  12        0.31      157.17     42.42 o
  12   0  12      511.94      610.20     98.44 o
  13   0  12      435.69      670.02     64.72 o
  14   0  12      347.76      414.41     53.84 o
   1   1  12     1104.31     1446.89     31.00 o
   2   1  12    12139.51    11744.10    160.16 o
   3   1  12     1941.27     1724.22     33.72 o
   4   1  12      201.35      303.13     37.80 o
   5   1  12      192.01      225.07     29.37 o
   6   1  12       13.78       55.91     29.91 o
   7   1  12     2218.35     2183.02     65.26 o
   8   1  12      332.74      436.81     24.86 o
   9   1  12     2045.99     2137.86     61.45 o
  10   1  12      616.95      621.47     33.52 o
  11   1  12      393.13      393.31     37.76 o
  12   1  12        2.32       42.76     48.95 o
  13   1  12       37.49      -37.71     38.91 o
  14   1  12       66.04       73.13     34.42 o
   0   2  12       12.77     1268.79     68.52 o
   1   2  12      259.54      456.56     19.84 o
   2   2  12     6675.90     6926.73    141.13 o
   3   2  12     5358.74     5311.00     91.09 o
   4   2  12     3111.14     2997.54    121.55 o
   5   2  12     1122.90     1129.27     21.17 o
   6   2  12      390.74      419.25     29.91 o
   7   2  12       15.46       50.60     16.86 o
   8   2  12        6.03       11.96      9.05 o
   9   2  12       34.22       69.39     24.47 o
  10   2  12        0.00       49.56     16.32 o
  11   2  12      607.31      628.76     41.91 o
  12   2  12       26.88       -3.49     29.92 o
  13   2  12       70.73       72.59    122.64 o
  14   2  12       38.34       95.66     67.71 o
   1   3  12       42.39       51.94      7.88 o
   2   3  12     4228.45     4343.91    126.72 o
   3   3  12       15.68       18.49      9.05 o
   4   3  12    11860.68    12691.49    342.35 o
   5   3  12      558.71      596.03     56.83 o
   6   3  12     2025.48     2047.70     70.16 o
   7   3  12      918.61      734.43     22.49 o
   8   3  12      551.93      493.86     18.71 o
   9   3  12       74.28      173.66     76.41 o
  10   3  12       41.74       81.92     29.91 o
  11   3  12      734.46      510.68     45.88 o
  12   3  12       17.38       43.61     30.96 o
  13   3  12       86.85       62.34     35.19 o
  14   3  12       97.13      131.99     35.66 o
   0   4  12    36807.62    38538.00    752.68 o
   1   4  12    10942.36    12279.25    144.08 o
   2   4  12      673.93      558.97     19.31 o
   3   4  12      445.24      422.16     15.00 o
   4   4  12     9914.41    10261.50    110.57 o
   5   4  12     4343.12     4373.39     53.94 o
   6   4  12        0.47       42.82     27.19 o
   7   4  12        6.62       19.52     29.91 o
   8   4  12     1610.65     1524.93     34.53 o
   9   4  12       80.15       94.58     21.83 o
  10   4  12       25.51       47.85     19.03 o
  11   4  12     1027.71     1194.63    104.15 o
  12   4  12       79.41      254.97    127.26 o
  13   4  12       43.58       77.09     62.00 o
  14   4  12       25.06       91.77    119.10 o
   1   5  12    10692.25    11134.44    152.93 o
   2   5  12       80.93       46.00      7.88 o
   3   5  12     1030.27      932.58     26.92 o
   4   5  12     1018.34     1086.10     73.69 o
   5   5  12      983.62      975.80     62.54 o
   6   5  12     2608.36     2401.69     54.38 o
   7   5  12      271.98      181.61     51.94 o
   8   5  12      679.78      650.98     21.43 o
   9   5  12     3126.50     2683.09     78.10 o
  10   5  12      163.72      206.80     56.83 o
  11   5  12       59.77       26.10     16.32 o
  12   5  12       98.90        0.34     64.99 o
  13   5  12       30.14      -61.18     40.79 o
  14   5  12      434.29      462.32     49.40 o
   0   6  12    13732.63    13354.13    238.75 o
   1   6  12    10773.50    11043.95    158.62 o
   2   6  12     1890.16     1608.13     64.99 o
   3   6  12     1730.11     1558.97     28.96 o
   4   6  12     3181.92     3062.13     44.95 o
   5   6  12     3782.73     3164.20     95.72 o
   6   6  12      432.42      492.80     18.65 o
   7   6  12      506.32      563.44     49.76 o
   8   6  12      696.08      676.82     20.94 o
   9   6  12      126.34      157.22     73.15 o
  10   6  12        0.05        0.71     19.03 o
  11   6  12      389.61      393.28     32.32 o
  12   6  12      496.79      820.32     58.75 o
  13   6  12       35.20      221.05     56.98 o
  14   6  12       40.25       88.88    220.26 o
   1   7  12      114.23      163.20     19.80 o
   2   7  12     2725.28     2964.21    144.39 o
   3   7  12     3838.86     3657.17     50.57 o
   4   7  12      815.73      728.97     21.06 o
   5   7  12     6999.11     7211.12     88.64 o
   6   7  12      255.12      297.62     15.16 o
   7   7  12      487.58      460.00     32.90 o
   8   7  12      321.59      311.75     15.77 o
   9   7  12      627.50      655.59     56.56 o
  10   7  12     1935.27     1885.19     79.95 o
  11   7  12      230.34      269.86     32.30 o
  12   7  12        3.09       -5.25     89.46 o
  13   7  12      427.10      563.46     73.96 o
  14   7  12        5.73       31.92     44.10 o
   0   8  12      122.70       86.47     32.63 o
   1   8  12     5060.01     5605.44     84.87 o
   2   8  12        8.78       21.75      7.69 o
   3   8  12     3676.83     3586.65     79.40 o
   4   8  12     2361.17     2272.08     59.82 o
   5   8  12        0.10       39.17     12.77 o
   6   8  12     1544.43     1418.35     58.19 o
   7   8  12       38.20       26.88     18.76 o
   8   8  12      148.36      119.10     14.54 o
   9   8  12       30.79       -9.37     32.90 o
  10   8  12       19.39       39.55     20.89 o
  11   8  12      266.95      332.43    183.28 o
  12   8  12       43.76      149.24    203.13 o
  13   8  12       45.56      -19.07     56.83 o
  14   8  12       70.25      137.59     55.87 o
   1   9  12     6130.03     6437.67     92.10 o
   2   9  12      645.04      651.21     49.22 o
   3   9  12     3823.67     3185.44    157.17 o
   4   9  12      622.26      632.32     20.37 o
   5   9  12       27.25       63.93     13.91 o
   6   9  12      472.90      382.52     54.38 o
   7   9  12     3350.93     3087.24     60.56 o
   8   9  12       40.41       48.08     27.46 o
   9   9  12     1786.78     1471.19     56.56 o
  10   9  12       10.90      131.81     35.35 o
  11   9  12        6.62      -15.28     32.90 o
  12   9  12      258.50      290.55     30.05 o
  13   9  12      574.76      566.02    233.31 o
  14   9  12        0.01      -98.30     65.53 o
   0  10  12       24.97      -27.19     27.19 o
   1  10  12     3324.21     2830.49     74.51 o
   2  10  12     1958.01     2059.29     38.52 o
   3  10  12      954.82     1032.06     57.10 o
   4  10  12      836.33      719.54     65.53 o
   5  10  12     4625.77     4220.63    105.78 o
   6  10  12      429.32      390.80     17.34 o
   7  10  12       11.07        9.70     37.53 o
   8  10  12      222.22      223.92     37.80 o
   9  10  12        2.27       89.03     92.18 o
  10  10  12      169.68      166.87     62.27 o
  11  10  12      127.29      193.86     32.36 o
  12  10  12      186.00      353.50     44.60 o
  13  10  12      601.95      518.11    135.69 o
  14  10  12      276.57      266.35     54.93 o
   1  11  12     2233.78     2492.12     84.30 o
   2  11  12      256.61      189.26     35.08 o
   3  11  12        6.35       -9.06     10.67 o
   4  11  12     2056.92     1973.83    134.60 o
   5  11  12      425.12      281.58     65.26 o
   6  11  12     1379.49     1221.83     29.67 o
   7  11  12       32.85        5.44     15.03 o
   8  11  12       16.33       -4.42     18.19 o
   9  11  12      211.65      237.56     40.52 o
  10  11  12       70.09       70.29     30.96 o
  11  11  12        3.26       15.57     25.01 o
  12  11  12      323.95      313.90     57.65 o
  13  11  12        6.72      226.06    181.64 o
   0  12  12    13600.76    13852.84    295.31 o
   1  12  12        7.47       47.08      9.05 o
   2  12  12       81.67      116.06     12.54 o
   3  12  12      630.27      608.07     46.77 o
   4  12  12       67.77      118.21     59.82 o
   5  12  12      232.23      212.75     18.19 o
   6  12  12      197.70      173.54     37.53 o
   7  12  12      127.42      120.01     75.87 o
   8  12  12      115.21      118.48     62.27 o
   9  12  12     1149.70     1093.60     66.62 o
  10  12  12       48.68      155.19    141.67 o
  11  12  12      246.51      289.18     59.55 o
  12  12  12        0.03      -44.67     29.78 o
  13  12  12       12.06      -52.04    124.81 o
   1  13  12     5473.83     5112.93     85.55 o
   2  13  12        0.04      -17.31     11.54 o
   3  13  12     8021.83     7445.02    108.23 o
   4  13  12      712.39      712.44     22.30 o
   5  13  12      816.57      691.57    144.93 o
   6  13  12     1610.77     1389.29     52.21 o
   7  13  12     3754.66     3716.12     69.08 o
   8  13  12      396.77      403.83     74.51 o
   9  13  12     1283.34     1067.23     40.50 o
  10  13  12      579.73      716.15    141.13 o
  11  13  12        0.34       47.51     59.82 o
  12  13  12       44.78       66.08     25.82 o
  13  13  12      155.65      466.40    106.05 o
   0  14  12       45.86      184.36     44.05 o
   1  14  12       89.80       33.02     27.19 o
   2  14  12      235.68      316.82     32.90 o
   3  14  12      360.36      300.24     19.01 o
   4  14  12       43.31       56.68     17.24 o
   5  14  12     2396.04     2295.26     91.37 o
   6  14  12      108.30      146.87     18.65 o
   7  14  12      302.06      245.42     28.71 o
   8  14  12      370.85      397.42     33.37 o
   9  14  12      451.20      442.88     27.42 o
  10  14  12       52.25       81.34     59.82 o
  11  14  12        3.45       82.40     95.17 o
  12  14  12       27.24      -70.53     92.45 o
  13  14  12      124.11      143.27     84.84 o
   1  15  12      479.92      537.90    152.82 o
   2  15  12     8936.65     8615.03    253.16 o
   3  15  12      313.00      305.44     19.01 o
   4  15  12      453.61      538.71     27.97 o
   5  15  12     2169.92     2224.53     59.02 o
   6  15  12     9242.32     9199.79    154.26 o
   7  15  12     2221.28     2166.04    138.14 o
   8  15  12      104.08      203.68    122.91 o
   9  15  12      345.67      327.21     40.52 o
  10  15  12       51.46      127.78     28.80 o
  11  15  12      256.21      233.25     87.56 o
  12  15  12      169.13      239.34     47.70 o
   0  16  12       28.44      114.21     48.95 o
   1  16  12      323.00      451.17    149.56 o
   2  16  12     1527.18     1243.17     64.45 o
   3  16  12      365.20      291.90     27.19 o
   4  16  12     7216.64     7369.25    118.64 o
   5  16  12     6228.71     5959.04    223.25 o
   6  16  12      824.63      957.06     66.89 o
   7  16  12     2831.10     2985.92     72.33 o
   8  16  12      631.19      537.32     31.00 o
   9  16  12       49.18      127.25     92.45 o
  10  16  12       84.17       97.66     26.72 o
  11  16  12     1873.90     2038.53    119.37 o
  12  16  12       26.70      190.09     46.45 o
   1  17  12     1313.29     1227.92    123.45 o
   2  17  12     4209.72     4160.30    194.42 o
   3  17  12     2157.60     2112.86     59.36 o
   4  17  12     2243.90     1789.60    185.45 o
   5  17  12        0.03      -10.39     21.28 o
   6  17  12     1788.43     1633.20     58.44 o
   7  17  12       38.04       67.57     40.24 o
   8  17  12      530.75      453.49    106.32 o
   9  17  12       94.30      131.35     35.35 o
  10  17  12      429.64      474.62     81.58 o
  11  17  12      173.33      241.02     40.79 o
  12  17  12      254.47      374.22     75.87 o
   0  18  12     2734.10     2626.78     90.82 o
   1  18  12       64.96      138.04     24.92 o
   2  18  12      404.06      386.66     94.36 o
   3  18  12       52.03       79.19     51.12 o
   4  18  12      219.69      232.88     26.38 o
   5  18  12      370.99      371.10     92.18 o
   6  18  12      538.87      499.25     32.99 o
   7  18  12      679.71      625.69     33.56 o
   8  18  12       12.74      -14.05     29.91 o
   9  18  12      386.32      335.22     49.76 o
  10  18  12       16.21       26.88     43.51 o
  11  18  12       31.67      -19.85     59.28 o
   1  19  12     1109.44     1022.06     83.21 o
   2  19  12     4686.64     4630.06    125.98 o
   3  19  12       61.12       79.65     35.62 o
   4  19  12       73.91       83.17     27.19 o
   5  19  12       63.65       79.28     45.95 o
   6  19  12      254.41      245.13     51.67 o
   7  19  12        3.86       26.16    119.65 o
   8  19  12       49.22      113.50     26.22 o
   9  19  12      260.63      353.13     82.12 o
  10  19  12       50.75       65.43    125.36 o
  11  19  12       33.12      -27.19     44.05 o
   0  20  12        0.41      135.96     60.37 o
   1  20  12      110.74      105.57     32.52 o
   2  20  12     1625.83     1614.13    166.42 o
   3  20  12       16.10      -52.78     35.19 o
   4  20  12     1318.43     1320.49     91.91 o
   5  20  12     1136.81     1100.44     69.07 o
   6  20  12       13.53       -6.96     24.74 o
   7  20  12       53.14      113.04     35.35 o
   8  20  12      566.95      745.88    112.85 o
   9  20  12       14.27       85.20     43.78 o
  10  20  12       26.06      118.04    126.99 o
  11  20  12       61.01       97.89     53.84 o
   1  21  12      350.38      194.40     48.30 o
   2  21  12      440.32      437.76     64.72 o
   3  21  12     2631.15     2596.93     68.53 o
   4  21  12      441.50      452.20     44.32 o
   5  21  12      264.65      327.15     51.39 o
   6  21  12       32.32       22.63     45.95 o
   7  21  12       54.27       59.82     28.95 o
   8  21  12        8.04       41.41     42.36 o
   9  21  12      322.08      164.21     49.22 o
  10  21  12        4.12        6.51     84.02 o
   0  22  12       36.36       32.09     43.51 o
   1  22  12     1075.46     1070.26     63.06 o
   2  22  12      342.82      511.76     77.77 o
   3  22  12       45.11      139.46     54.38 o
   4  22  12      837.24      748.62     57.10 o
   5  22  12       24.80      125.03     84.30 o
   6  22  12      329.43      159.87     84.84 o
   7  22  12        3.48      -47.65     36.16 o
   8  22  12      487.53      468.53     42.88 o
   9  22  12      427.80      368.12     58.71 o
  10  22  12       25.69       98.44    135.42 o
   1  23  12       78.53       70.44     62.54 o
   2  23  12     1072.46     1167.16     70.17 o
   3  23  12     2631.29     2566.20    152.82 o
   4  23  12       95.41      112.32     44.17 o
   5  23  12      132.62      286.51     97.89 o
   6  23  12     1723.62     2365.31    106.27 o
   7  23  12     1285.27     1237.59    265.12 o
   8  23  12       46.55      138.07     36.05 o
   9  23  12      363.42      316.31     60.37 o
   0  24  12      375.23      402.45     91.91 o
   1  24  12      242.04      321.08     96.26 o
   2  24  12       19.41       58.34     59.82 o
   3  24  12       41.66        5.13     54.38 o
   4  24  12       25.79      150.38    103.33 o
   5  24  12        9.79      104.92     72.88 o
   6  24  12        1.18       29.64     56.83 o
   7  24  12      270.61      234.52     54.34 o
   8  24  12        0.15        4.93     35.35 o
   1  25  12      285.89      462.07     47.82 o
   2  25  12        0.21       20.71     43.24 o
   3  25  12      332.33      216.95     64.99 o
   4  25  12      535.57      593.85     62.54 o
   5  25  12       49.19      166.57    127.53 o
   6  25  12      101.31       99.73    121.82 o
   7  25  12      195.57      319.05     52.16 o
   8  25  12      162.65      198.91    117.20 o
   1  26  12     1238.68     1486.23    113.15 o
   2  26  12      472.06      389.67     70.70 o
   3  26  12       71.60      151.73     59.82 o
   4  26  12      117.93      290.07     73.42 o
   5  26  12        9.49       31.99     31.19 o
   6  26  12        2.24      -89.73     59.82 o
   7  26  12       77.09      249.32     74.12 o
   1  27  12       76.19      285.65    202.04 o
   2  27  12     1031.75     1130.19    263.22 o
   3  27  12      464.87      521.69    301.83 o
   4  27  12       47.25      350.18    129.71 o
   5  27  12        9.57      -14.20     51.67 o
   6  27  12       20.06       58.80     45.57 o
   0  28  12      741.19      463.90     69.61 o
   1  28  12       31.97       71.30     59.82 o
   2  28  12       92.91      -10.36     67.71 o
   3  28  12        1.03       19.69     44.64 o
   4  28  12      369.98      444.57    169.14 o
   5  28  12       37.43        3.45     59.82 o
   1  29  12      223.90      157.75     84.57 o
   2  29  12       77.10      495.99    134.87 o
   3  29  12      483.15      601.88    175.12 o
   0  30  12        0.79       48.95     76.68 o
   1   1  13     3606.26     3602.02     59.08 o
   2   1  13     1089.15     1191.02     29.38 o
   3   1  13     2848.38     2734.03     44.36 o
   4   1  13      665.69      701.06     19.42 o
   5   1  13      589.80      501.17     42.96 o
   6   1  13      151.41      185.64     27.74 o
   7   1  13      678.04      496.93     41.06 o
   8   1  13     1125.67     1133.52     37.25 o
   9   1  13     2045.02     2025.37    106.32 o
  10   1  13      400.09      443.94     41.33 o
  11   1  13       75.55      326.51    105.51 o
  12   1  13     1853.68     1963.47    264.04 o
  13   1  13     1440.10     1887.85    108.50 o
  14   1  13      113.12      277.68     81.85 o
   0   2  13       65.57       42.96     21.21 o
   1   2  13     2260.70     2109.12     81.58 o
   2   2  13     7575.45     8130.07    111.79 o
   3   2  13     1669.19     1321.52     28.22 o
   4   2  13      336.40      444.37     47.59 o
   5   2  13     7003.95     6375.32    200.68 o
   6   2  13      321.55      329.93     33.17 o
   7   2  13      272.40      351.26     15.57 o
   8   2  13      101.61       77.13     13.05 o
   9   2  13      999.59      890.98     21.90 o
  10   2  13        0.22       82.51     97.62 o
  11   2  13      247.12      397.82    155.54 o
  12   2  13        2.41       -9.33     29.64 o
  13   2  13       69.93      144.70    114.21 o
  14   2  13       53.54      140.47     46.50 o
   1   3  13      407.20      385.13     15.77 o
   2   3  13     1614.89     1485.00     36.71 o
   3   3  13        0.95       44.97      9.05 o
   4   3  13     1885.65     2098.26    212.64 o
   5   3  13     7226.07     7275.06     84.23 o
   6   3  13      552.59      581.38     58.19 o
   7   3  13     2175.05     2254.69     84.02 o
   8   3  13        3.37       12.66      9.78 o
   9   3  13      425.71      498.60     57.10 o
  10   3  13      430.27      357.67     24.26 o
  11   3  13        4.69      110.81     70.70 o
  12   3  13      297.99      243.53     79.40 o
  13   3  13        3.18      -11.45     38.02 o
  14   3  13      152.81      156.91    224.61 o
   0   4  13    37880.75    39265.66    935.41 o
   1   4  13       38.26       14.09     13.60 o
   2   4  13       46.60       35.62      7.69 o
   3   4  13      175.42      219.27     40.52 o
   4   4  13      941.27      963.96     38.88 o
   5   4  13       52.21       26.66     16.59 o
   6   4  13      544.06      614.03     43.51 o
   7   4  13     5646.69     5316.38     91.37 o
   8   4  13      558.32      538.33     34.81 o
   9   4  13      276.40      288.48     20.98 o
  10   4  13      322.27      358.21     73.42 o
  11   4  13     1286.34     1230.03     63.63 o
  12   4  13       76.97      170.78    105.78 o
  13   4  13       46.75       53.16     47.48 o
  14   4  13        3.41       26.22     59.82 o
   1   5  13        0.54       72.54     29.91 o
   2   5  13      233.43      298.70     59.82 o
   3   5  13    10613.61    10312.09    116.52 o
   4   5  13     3696.28     4009.22     51.74 o
   5   5  13     1288.65     1330.09     40.52 o
   6   5  13        3.38        0.00     38.46 o
   7   5  13     2770.08     2366.71    103.33 o
   8   5  13      339.12      294.89     17.40 o
   9   5  13      109.86       51.41     48.67 o
  10   5  13       84.29       84.48    102.79 o
  11   5  13      740.14      517.44    108.77 o
  12   5  13      221.75      103.31     72.60 o
  13   5  13       59.67       64.03     41.78 o
  14   5  13      336.74      491.54    163.70 o
   0   6  13      227.47      342.62     38.07 o
   1   6  13     3009.17     2895.94     58.70 o
   2   6  13     1645.04     1275.09     35.06 o
   3   6  13        5.56       18.13     10.88 o
   4   6  13      834.81      744.88     59.28 o
   5   6  13       13.67        0.00     21.75 o
   6   6  13      691.79      661.70     26.38 o
   7   6  13      106.97      121.45     41.06 o
   8   6  13     1519.51     1449.67    141.13 o
   9   6  13     1140.17     1106.23     38.26 o
  10   6  13        3.45       -5.13     54.38 o
  11   6  13      769.27      781.06     44.68 o
  12   6  13        3.14       12.85     83.75 o
  13   6  13       25.04      -90.14     60.09 o
  14   6  13        9.96      160.68     98.16 o
   1   7  13     9284.91     8535.32    129.86 o
   2   7  13      823.29     1028.21     56.83 o
   3   7  13      291.42      299.97     29.91 o
   4   7  13      673.05      533.04     66.35 o
   5   7  13      852.82      743.79     38.07 o
   6   7  13       30.62       39.93      9.68 o
   7   7  13      271.24      244.92     25.56 o
   8   7  13      126.24      101.47     14.60 o
   9   7  13      211.43      289.61     25.40 o
  10   7  13      143.05      185.78     30.18 o
  11   7  13      640.53      599.92    124.27 o
  12   7  13        2.04       22.16     46.88 o
  13   7  13        0.58      167.46     60.72 o
  14   7  13        1.93       81.03     81.03 o
   0   8  13     1064.84     1135.55     54.93 o
   1   8  13      288.82      299.79     29.37 o
   2   8  13        0.25      -17.95     43.24 o
   3   8  13     5281.31     5070.21     74.22 o
   4   8  13       95.87       89.72     12.88 o
   5   8  13     1220.00     1337.66     43.24 o
   6   8  13      726.53      755.14     22.88 o
   7   8  13     3223.09     2968.86    193.34 o
   8   8  13     1219.69     1246.22    114.48 o
   9   8  13      121.54      151.19     34.50 o
  10   8  13        0.04       40.65     73.42 o
  11   8  13     1480.46     1455.58    282.53 o
  12   8  13     1017.80     1151.92     88.10 o
  13   8  13      106.09       87.62    124.81 o
  14   8  13        6.72       -8.08    231.41 o
   1   9  13      492.88      684.11    141.13 o
   2   9  13       91.24       80.66     21.75 o
   3   9  13     1139.92      848.77     58.19 o
   4   9  13       17.19       32.52     19.03 o
   5   9  13     1687.45     1597.72     41.06 o
   6   9  13       61.91       62.76     11.52 o
   7   9  13     3263.14     3316.41     76.75 o
   8   9  13     1134.38     1243.23    103.60 o
   9   9  13       63.50      105.47     24.78 o
  10   9  13     1528.19     1630.40     67.47 o
  11   9  13      353.40      255.68    122.37 o
  12   9  13       57.46       -5.44     33.17 o
  13   9  13      105.81      365.76    179.47 o
   0  10  13       56.76       59.82     27.19 o
   1  10  13     1462.34     1406.23     33.37 o
   2  10  13       88.36       67.67     16.04 o
   3  10  13     1609.81     1579.05     32.09 o
   4  10  13      140.51      162.61     13.56 o
   5  10  13     3300.45     3008.55     69.07 o
   6  10  13     1084.15     1347.19     62.54 o
   7  10  13     1474.38     1308.44     37.68 o
   8  10  13      268.15      254.30    147.11 o
   9  10  13       91.94       52.76     35.08 o
  10  10  13        2.48       18.35     38.07 o
  11  10  13      231.71      111.26     35.08 o
  12  10  13       32.56       97.54     54.38 o
  13  10  13      264.32      395.92     51.20 o
   1  11  13     1922.29     1954.61     36.72 o
   2  11  13      634.66      708.50     71.24 o
   3  11  13     1004.33      917.93     45.14 o
   4  11  13      319.96      246.12     51.67 o
   5  11  13      169.99      129.83     43.24 o
   6  11  13      479.23      517.44     23.65 o
   7  11  13       26.44       53.84     27.19 o
   8  11  13      754.01      651.90     33.40 o
   9  11  13       17.25       29.25     16.99 o
  10  11  13       28.77       72.33     95.17 o
  11  11  13     1503.46     1385.46    176.48 o
  12  11  13      436.54      413.11     58.26 o
  13  11  13       22.36       22.49     89.46 o
   0  12  13      439.20      539.50     20.67 o
   1  12  13      158.04      108.78     16.32 o
   2  12  13       93.71      125.04     13.87 o
   3  12  13     5151.13     4630.60    120.73 o
   4  12  13     1121.60     1138.09     30.97 o
   5  12  13       78.58      133.19     57.38 o
   6  12  13     1480.51     1415.88     66.62 o
   7  12  13     3124.58     2807.56    164.51 o
   8  12  13     4233.55     4544.44    306.46 o
   9  12  13       17.88      -21.31     21.13 o
  10  12  13        3.42      -11.38     27.46 o
  11  12  13      458.06      480.75     45.14 o
  12  12  13      678.79      545.14    139.22 o
  13  12  13      136.18      105.22     45.95 o
   1  13  13      219.21      159.94     11.92 o
   2  13  13     5012.10     4762.87    198.78 o
   3  13  13       22.79       24.47     11.54 o
   4  13  13      227.03      184.36     15.38 o
   5  13  13       23.48      -20.80     13.87 o
   6  13  13     1289.34     1451.95     61.45 o
   7  13  13      458.03      420.15     26.90 o
   8  13  13        4.95        2.00     32.36 o
   9  13  13        5.76       54.02     32.90 o
  10  13  13      243.24      195.92     29.11 o
  11  13  13      152.53       91.41    189.53 o
  12  13  13      453.22      608.66    143.58 o
  13  13  13      262.24      267.01     54.22 o
   0  14  13      799.64      810.33     58.74 o
   1  14  13     6825.48     6833.42     98.84 o
   2  14  13      603.67      697.74     23.21 o
   3  14  13      651.85      556.39     27.74 o
   4  14  13      810.99      654.90     29.73 o
   5  14  13      441.04      384.61     21.53 o
   6  14  13      909.91      775.11     29.51 o
   7  14  13      163.88      129.42     35.08 o
   8  14  13       16.04      123.78     48.67 o
   9  14  13       13.07      -13.68     27.64 o
  10  14  13       12.20      174.66     30.57 o
  11  14  13       60.84      122.22    179.20 o
  12  14  13       86.65       12.07     27.36 o
   1  15  13      621.17      573.10     30.18 o
   2  15  13       32.69       65.92     26.92 o
   3  15  13      497.75      533.50     78.31 o
   4  15  13      904.35      881.81    144.93 o
   5  15  13     2248.63     1895.71     74.23 o
   6  15  13      928.50     1157.17     48.08 o
   7  15  13      964.01      895.07     53.84 o
   8  15  13      479.11      341.98     93.27 o
   9  15  13     1588.02     1669.72     59.82 o
  10  15  13        0.02       46.25     29.64 o
  11  15  13       44.54      146.95    106.05 o
  12  15  13      223.95      458.46    184.64 o
   0  16  13      851.02      777.16     53.30 o
   1  16  13      300.16      276.61    119.65 o
   2  16  13       36.18       35.35     15.38 o
   3  16  13     6018.49     6083.54    144.12 o
   4  16  13     2052.52     2080.50     57.11 o
   5  16  13      546.89      657.70     65.26 o
   6  16  13      234.62      229.00     32.09 o
   7  16  13       35.63       82.33     59.55 o
   8  16  13      721.52      762.39     38.88 o
   9  16  13       35.32       75.69     22.13 o
  10  16  13      231.17      356.21     35.57 o
  11  16  13       51.79      -19.74    127.53 o
  12  16  13       20.94        0.00     54.38 o
   1  17  13     5233.49     4355.98    257.78 o
   2  17  13     9419.32     9663.60    152.77 o
   3  17  13      338.27      438.96    104.96 o
   4  17  13      208.33      348.01     68.25 o
   5  17  13     1078.68      987.22     65.81 o
   6  17  13      128.95      154.14    144.93 o
   7  17  13       13.62       12.66     65.26 o
   8  17  13      168.22      179.20     45.95 o
   9  17  13     3162.24     3012.68    190.89 o
  10  17  13      162.67      125.42     26.72 o
  11  17  13      187.38      215.62    206.12 o
  12  17  13       26.25      -38.61     32.63 o
   0  18  13     1120.09     1160.57     65.26 o
   2  18  13     2598.36     2714.07    151.19 o
   3  18  13       70.74      206.28     45.68 o
   4  18  13     1348.13     1395.05     63.36 o
   5  18  13     3817.31     3835.85    188.71 o
   6  18  13      354.05      183.28    225.15 o
   7  18  13       39.42       67.48     57.10 o
   8  18  13        0.22       20.21     29.92 o
   9  18  13      341.59      130.80     98.16 o
  10  18  13      354.63      374.25    230.59 o
  11  18  13      173.14      284.49     53.31 o
   1  19  13     1198.67     1301.32     54.63 o
   2  19  13      134.85      118.56     62.54 o
   3  19  13     1270.89     1123.35     40.24 o
   4  19  13       10.67       -7.57     18.51 o
   5  19  13     4895.30     4624.62    283.34 o
   6  19  13      111.87      135.96     27.74 o
   7  19  13      916.68      927.22     48.18 o
   8  19  13      162.21      211.08     28.32 o
   9  19  13     2351.02     2144.23    408.70 o
  10  19  13        0.12      -57.10     38.07 o
  11  19  13       27.99      -69.78     62.27 o
   0  20  13     2189.82     2412.50    122.91 o
   1  20  13      872.93      974.64    109.86 o
   2  20  13      135.13       97.19    128.08 o
   3  20  13      130.05      212.00     42.69 o
   4  20  13      248.05      245.04     35.35 o
   5  20  13      173.81      190.92     91.91 o
   6  20  13       62.96        0.97     62.54 o
   7  20  13      353.49      274.80     81.85 o
   8  20  13       15.27       31.73     32.13 o
   9  20  13      266.07      466.62     48.59 o
  10  20  13       13.64      -45.27     43.24 o
   1  21  13       57.57       97.62     31.15 o
   2  21  13      361.66      338.59     35.57 o
   3  21  13      205.83      193.69     32.36 o
   4  21  13      151.20      245.11     46.23 o
   5  21  13       38.77      102.49     81.85 o
   6  21  13      197.37      191.38     35.08 o
   7  21  13       89.40       92.84     50.23 o
   8  21  13      330.31      362.65     43.07 o
   9  21  13       43.27      183.72     60.09 o
  10  21  13       76.00      218.87    111.22 o
   0  22  13        5.53      -42.96     43.51 o
   1  22  13     1689.45     1667.14     61.50 o
   2  22  13      875.45      932.56    172.40 o
   3  22  13       80.61      135.73     38.34 o
   4  22  13      136.86      111.00     28.80 o
   5  22  13     1970.46     2056.68    103.30 o
   6  22  13      121.22      171.37     48.95 o
   7  22  13      208.38      218.12     42.06 o
   8  22  13      279.70      470.19    149.56 o
   9  22  13       11.66       63.75     38.88 o
   1  23  13      581.45      622.98     41.53 o
   2  23  13       97.11       92.01     30.57 o
   3  23  13      751.17      951.79     57.76 o
   4  23  13      123.29       92.09     79.13 o
   5  23  13        7.45      145.77     40.25 o
   6  23  13       42.53       42.65     40.52 o
   7  23  13      252.92      380.65     62.81 o
   8  23  13       64.01      162.68    155.54 o
   9  23  13       78.89       75.69     42.83 o
   0  24  13      316.10      539.50     75.59 o
   1  24  13        2.87      -21.72     46.23 o
   2  24  13      136.70      317.57    188.71 o
   3  24  13       75.55      230.41    114.48 o
   4  24  13        0.00       42.42    127.80 o
   5  24  13       13.53      -45.08     30.05 o
   6  24  13        1.36       -8.11     89.46 o
   7  24  13      149.22      135.68     55.42 o
   8  24  13        4.54       45.83     43.24 o
   1  25  13     1194.89     1340.58     66.12 o
   2  25  13       13.33      -24.74    105.78 o
   3  25  13      670.15      722.88     61.70 o
   4  25  13        7.17      -11.26     49.14 o
   5  25  13        7.50       37.99     43.24 o
   6  25  13        0.12       70.40     48.95 o
   7  25  13      312.57      210.09     44.89 o
   0  26  13       23.77       59.82     54.93 o
   1  26  13       20.87      142.49     41.67 o
   2  26  13       18.95       60.93    116.65 o
   3  26  13        1.63       18.03     32.44 o
   4  26  13      419.84      511.87    138.95 o
   5  26  13       74.86      227.91    152.82 o
   6  26  13      247.01      283.27     56.00 o
   7  26  13       13.69      -15.65     36.16 o
   1  27  13      318.74      294.06     67.71 o
   2  27  13      289.05      288.61     48.73 o
   3  27  13        0.26      -53.62    111.49 o
   4  27  13       49.53      136.50     54.38 o
   5  27  13       30.53      157.28     39.58 o
   6  27  13       31.18       55.11     46.23 o
   0  28  13      135.55      305.64     69.61 o
   1  28  13       81.13      113.79     95.44 o
   2  28  13        3.29        6.44    103.06 o
   3  28  13      552.54      635.56    123.72 o
   4  28  13       61.23       35.50     45.91 o
   1  29  13       13.49     -117.47     78.31 o
   2  29  13        0.11      190.25     76.95 o
   3  29  13      115.45      222.78     71.60 o
   1   0  14     6531.41     7217.38    213.19 o
   2   0  14        9.65      -16.32     22.30 o
   3   0  14      122.09      108.23     16.86 o
   4   0  14     8892.25     9504.79    172.40 o
   5   0  14       64.69       86.47     21.75 o
   6   0  14     3182.56     3232.62     75.59 o
   7   0  14      792.97      724.40     31.54 o
   8   0  14     2694.12     2749.14     69.61 o
   9   0  14       19.37       86.47     27.19 o
  10   0  14       39.99      108.23     38.07 o
  11   0  14      108.94      305.64     59.28 o
  12   0  14       42.62      146.29     58.74 o
  13   0  14     2002.67     2179.19    116.93 o
  14   0  14       12.34       75.59     65.26 o
   1   1  14      867.09      898.09     59.82 o
   2   1  14    11680.97    11805.93    161.63 o
   3   1  14      602.28      528.08     32.09 o
   4   1  14      307.07      314.76     15.54 o
   5   1  14      579.65      862.53     35.15 o
   6   1  14     1009.66      816.72     23.84 o
   7   1  14      307.16      334.50     19.03 o
   8   1  14      528.04      579.95     63.63 o
   9   1  14      299.17      288.29     25.29 o
  10   1  14        1.75      -28.64     59.28 o
  11   1  14      912.17      817.76     79.40 o
  12   1  14        6.89       25.42     30.89 o
  13   1  14      296.94      476.95     91.09 o
  14   1  14      237.08      294.83     41.91 o
   0   2  14      107.06       21.75     21.75 o
   1   2  14     5266.26     5841.76    108.12 o
   2   2  14      881.31      831.54     20.49 o
   3   2  14      254.67      284.92     14.66 o
   4   2  14        0.44      -12.55     15.63 o
   5   2  14       94.12       85.19     32.63 o
   6   2  14     1690.74     1732.05     76.95 o
   7   2  14     1012.76      926.40     31.27 o
   8   2  14      311.82      322.43     61.73 o
   9   2  14     1194.18     1273.58     31.42 o
  10   2  14      585.80      500.56    108.77 o
  11   2  14        0.06      -55.30     62.54 o
  12   2  14       67.57      150.81     49.22 o
  13   2  14      550.65      475.81     76.41 o
  14   2  14      628.12      966.01    165.06 o
   1   3  14       20.15       56.78     11.42 o
   2   3  14      234.96      376.34     16.15 o
   3   3  14       48.22       36.44      9.05 o
   4   3  14      725.06      689.49     22.13 o
   5   3  14      922.82      906.21     22.30 o
   6   3  14      233.48      280.36     15.57 o
   7   3  14     1581.05     1278.71     27.88 o
   8   3  14      127.58      163.93     15.19 o
   9   3  14     1816.92     1695.35     51.01 o
  10   3  14        3.72      -18.13     14.59 o
  11   3  14      509.69      482.62    111.76 o
  12   3  14      161.58      191.51    182.73 o
  13   3  14       26.05      102.54     42.83 o
  14   3  14       15.62       -4.77    103.06 o
   0   4  14      487.66      543.30     38.07 o
   1   4  14     1183.96     1134.48     32.63 o
   2   4  14     8275.59     8546.22    124.26 o
   3   4  14     1319.72     1672.21     36.17 o
   4   4  14      328.99      291.26     19.58 o
   5   4  14     1705.45     1807.76    103.06 o
   6   4  14     1104.37     1106.03     29.37 o
   7   4  14      870.88      829.56     53.30 o
   8   4  14      621.62      564.08     24.29 o
   9   4  14      891.87      819.30     35.62 o
  10   4  14      814.26      942.23    134.06 o
  11   4  14      296.31      268.86     46.77 o
  12   4  14     1153.57     1307.38    193.61 o
  13   4  14        2.08      -29.27     40.63 o
  14   4  14       78.46       70.74     40.80 o
   1   5  14       35.48       21.75     13.05 o
   2   5  14     2736.47     2352.21    103.87 o
   3   5  14      134.99      194.69     13.32 o
   4   5  14       75.05       94.93     26.65 o
   5   5  14       29.91       59.01     13.05 o
   6   5  14      749.93      716.02     70.43 o
   7   5  14     1081.86     1276.95     35.22 o
   8   5  14      178.09      168.59     16.60 o
   9   5  14      451.68      457.61     86.20 o
  10   5  14      679.29      768.17     39.32 o
  11   5  14      625.59      830.40    182.19 o
  12   5  14      291.92      407.89     59.01 o
  13   5  14       38.87      122.90     44.15 o
  14   5  14      524.00      190.14    108.23 o
   0   6  14     8866.89     8854.90    194.15 o
   1   6  14      621.98      627.77     30.08 o
   2   6  14       83.44       74.38     38.07 o
   3   6  14      278.91      276.72     41.88 o
   4   6  14     9481.90     9254.88    109.05 o
   5   6  14     2338.56     2203.57    118.56 o
   6   6  14      346.92      324.44     41.33 o
   7   6  14     1317.24     1418.64     53.02 o
   8   6  14      992.20     1067.99     48.13 o
   9   6  14      231.19      206.03     59.28 o
  10   6  14      241.58      175.98     25.82 o
  11   6  14       91.85      223.29     27.85 o
  12   6  14        4.01       47.53     36.20 o
  13   6  14       84.45      273.01    114.75 o
  14   6  14        5.74      -54.48     36.32 o
   1   7  14      552.10      550.13     73.15 o
   2   7  14       96.70       12.24     38.07 o
   3   7  14     1644.54     1328.93     59.55 o
   4   7  14     1248.40     1483.11     88.37 o
   5   7  14      242.56      165.52     21.75 o
   6   7  14      969.58      965.83     27.49 o
   7   7  14      881.69      866.73     30.17 o
   8   7  14       85.51      130.96     59.28 o
   9   7  14     1786.88     2010.79    244.19 o
  10   7  14      284.88      350.20     39.63 o
  11   7  14      118.92      184.36     85.93 o
  12   7  14      106.52      217.75     84.30 o
  13   7  14      490.00      477.20    103.06 o
  14   7  14      199.91      280.96     98.16 o
   0   8  14        0.65       -5.44     27.74 o
   1   8  14       44.77      103.23     43.78 o
   2   8  14     8660.98     9010.09    133.37 o
   3   8  14     7894.31     7373.25    171.04 o
   4   8  14     1234.19     1118.38     31.34 o
   5   8  14     1717.86     1624.70     32.63 o
   6   8  14      211.66      206.59     59.28 o
   7   8  14       81.53       48.25     37.80 o
   8   8  14      789.95      602.11     28.20 o
   9   8  14      354.13      398.02     37.25 o
  10   8  14      548.83      370.54     78.86 o
  11   8  14      114.68       21.75     32.09 o
  12   8  14      106.62      145.28     43.25 o
  13   8  14        0.35       40.16    193.07 o
   1   9  14      117.85      164.11     59.55 o
   2   9  14        2.88      -13.60     15.38 o
   3   9  14     5182.46     4883.96    118.01 o
   4   9  14      603.62      641.75     22.57 o
   5   9  14     1539.58     1553.44     46.23 o
   6   9  14       64.53       71.19     32.36 o
   7   9  14     1308.39     1101.49    141.40 o
   8   9  14       14.94        7.38     40.79 o
   9   9  14      387.80      365.01     43.24 o
  10   9  14       41.08       93.12    116.65 o
  11   9  14       44.47      -28.14     18.76 o
  12   9  14       64.98       81.29     67.98 o
  13   9  14      628.68      414.41    102.24 o
   0  10  14     1065.09     1453.70     62.00 o
   1  10  14        2.56        6.80     27.98 o
   2  10  14      798.99      841.29     32.36 o
   3  10  14       13.10       58.15      9.36 o
   4  10  14     1596.54     1311.13     28.03 o
   5  10  14     1967.51     1526.25     90.28 o
   6  10  14      112.01      160.98     18.41 o
   7  10  14     1225.22     1111.84     38.64 o
   8  10  14     1232.65     1284.83     66.62 o
   9  10  14        4.14       16.61     35.35 o
  10  10  14      102.60      152.70     70.97 o
  11  10  14      541.58      576.85     46.52 o
  12  10  14      163.57       74.73     54.38 o
  13  10  14       44.86       -6.80     27.98 o
   1  11  14      295.63      313.49     64.99 o
   2  11  14     1582.78     1636.83     93.00 o
   3  11  14      561.22      547.84     44.05 o
   4  11  14       55.04       91.74     32.36 o
   5  11  14     1577.08     1612.58     38.36 o
   6  11  14      183.01      123.16     16.99 o
   7  11  14      601.11      626.26     35.08 o
   8  11  14     1759.69     1895.38    177.02 o
   9  11  14       42.51      -28.84     19.23 o
  10  11  14      558.70      525.47     93.00 o
  11  11  14       49.20       40.53     59.55 o
  12  11  14       30.97       30.85     32.63 o
  13  11  14       51.09       30.53     94.63 o
   0  12  14     2219.21     2063.89     87.02 o
   1  12  14      211.05      197.62     62.81 o
   2  12  14      103.83       69.39      7.89 o
   3  12  14      805.27      693.16     21.92 o
   4  12  14       45.13      137.01     15.19 o
   5  12  14       89.26       81.03     17.69 o
   6  12  14      124.75      176.90     48.13 o
   7  12  14       65.67       47.12     32.90 o
   8  12  14      134.19       81.16     57.10 o
   9  12  14      439.94      246.20     33.95 o
  10  12  14       79.10       36.75     40.52 o
  11  12  14      155.73      124.85    212.37 o
  12  12  14        7.55       38.61     32.63 o
  13  12  14      145.34      126.91     68.25 o
   1  13  14     1697.91     1669.54     34.03 o
   2  13  14      748.54      610.20     20.12 o
   3  13  14     4959.33     5065.44     85.16 o
   4  13  14       65.62      106.31     13.87 o
   5  13  14       59.99       63.26     24.20 o
   6  13  14       48.81       53.84     27.19 o
   7  13  14      165.03       63.57     40.24 o
   8  13  14     2177.58     2262.03    105.23 o
   9  13  14      326.70      410.83    155.81 o
  10  13  14       30.21       36.68     24.53 o
  11  13  14      143.87      324.44    141.13 o
  12  13  14       38.53      180.35    115.02 o
   0  14  14     2438.85     2186.26     62.00 o
   1  14  14     1860.15     1682.71     40.57 o
   2  14  14       54.54       53.77     13.60 o
   3  14  14     1826.46     1705.81     60.91 o
   4  14  14      964.13      898.20     46.50 o
   5  14  14     7371.57     7319.37    118.12 o
   6  14  14       17.76       35.30     18.46 o
   7  14  14     2199.64     1985.66    153.64 o
   8  14  14     2703.07     2795.67     66.28 o
   9  14  14      940.75      844.57    141.94 o
  10  14  14      336.17      425.29     59.82 o
  11  14  14      413.89      358.67     40.24 o
  12  14  14      628.84      462.88     82.12 o
   1  15  14      146.52      157.66     27.19 o
   2  15  14     3958.65     3845.45     67.74 o
   3  15  14        2.21       32.47     27.19 o
   4  15  14      209.14      256.88     22.46 o
   5  15  14      205.65      293.54     33.45 o
   6  15  14     1978.69     1856.61    156.90 o
   7  15  14      203.66      256.11     44.32 o
   8  15  14      151.42      109.77     25.16 o
   9  15  14      632.49      820.62    146.02 o
  10  15  14      742.25      778.94     48.00 o
  11  15  14      113.00      225.79     43.78 o
  12  15  14        2.32      -10.88     32.68 o
   0  16  14      390.15      337.18     38.07 o
   1  16  14     2292.80     1940.43     51.48 o
   2  16  14      261.83      253.67     52.21 o
   3  16  14        7.51       87.90     18.01 o
   4  16  14      264.94      167.19     57.65 o
   5  16  14       63.06      121.08     32.36 o
   6  16  14      102.52        8.68     40.79 o
   7  16  14      661.18      692.84    124.81 o
   8  16  14     1095.09     1091.31     39.79 o
   9  16  14       64.94       22.76    149.29 o
  10  16  14      356.15      330.78     36.61 o
  11  16  14      382.21      423.11     63.63 o
  12  16  14       77.50      159.16     54.38 o
   1  17  14      573.22      447.03     64.45 o
   2  17  14     3274.13     2994.83     85.20 o
   3  17  14        8.19       17.25     54.11 o
   4  17  14       22.39       48.02    141.67 o
   5  17  14     1872.34     1724.99     47.02 o
   6  17  14      475.41      460.17     32.03 o
   7  17  14        5.27       28.65     43.24 o
   8  17  14       87.81       46.35     86.74 o
   9  17  14      599.04      700.35     50.71 o
  10  17  14       33.38      131.24     87.02 o
  11  17  14      507.46      194.35     44.33 o
   0  18  14     3133.67     3359.88    137.05 o
   1  18  14     7887.98     8572.49    335.01 o
   2  18  14      497.84      417.19    110.67 o
   3  18  14     3434.79     3194.73     72.95 o
   4  18  14      187.58      208.74     26.92 o
   5  18  14        3.53       96.18     72.60 o
   6  18  14      189.20       -0.24     43.78 o
   7  18  14        5.01       61.15     97.62 o
   8  18  14       67.06       19.40     31.48 o
   9  18  14      113.50       44.33     32.60 o
  10  18  14       45.95       67.11     36.20 o
  11  18  14       18.25       -3.63     32.12 o
   1  19  14       93.41      197.69     46.77 o
   2  19  14      308.82      215.90     76.68 o
   3  19  14      235.39      185.52     21.93 o
   4  19  14        0.12       13.58     65.26 o
   5  19  14        0.33       24.21     97.35 o
   6  19  14      382.68      292.93    147.38 o
   7  19  14      134.12      275.37    225.97 o
   8  19  14      117.28      260.46     36.70 o
   9  19  14       38.83      -35.35     35.72 o
  10  19  14      460.11      261.13     90.01 o
   0  20  14        0.07       10.88     32.63 o
   1  20  14      308.20      337.18     30.76 o
   2  20  14       33.63       42.95    157.99 o
   3  20  14     1418.22     1422.70    133.24 o
   4  20  14       32.67       19.75     70.43 o
   5  20  14      542.09      638.54     45.45 o
   6  20  14        7.81       -7.62     25.56 o
   7  20  14      400.84      505.27    134.06 o
   8  20  14       78.27      131.02     30.37 o
   9  20  14       31.88       89.30    113.94 o
  10  20  14        2.88      -73.92     70.43 o
   1  21  14       14.75        3.78     30.17 o
   2  21  14        3.91       43.71     29.64 o
   3  21  14      229.01      254.04     28.80 o
   4  21  14      609.99      618.43    114.21 o
   5  21  14      261.40      224.01     68.25 o
   6  21  14      865.45     1246.86    105.12 o
   7  21  14      577.11      662.51     75.59 o
   8  21  14       30.12      285.27    260.77 o
   9  21  14       97.69      232.73     65.81 o
  10  21  14      341.75      264.57    113.39 o
   0  22  14      608.33      708.63     74.51 o
   1  22  14        2.46      -36.53     78.86 o
   2  22  14       45.12      223.44    117.20 o
   3  22  14        0.01       36.39     45.95 o
   4  22  14      452.91      381.62     46.34 o
   5  22  14       74.44       30.79     76.14 o
   6  22  14      277.17      262.69     39.58 o
   7  22  14      190.87      180.30     56.83 o
   8  22  14      571.30      649.35     50.23 o
   9  22  14       55.79      213.15     52.23 o
   1  23  14     1335.59     1312.36    136.23 o
   2  23  14      489.29      687.38    165.33 o
   3  23  14     1954.48     1796.91    424.74 o
   4  23  14      130.77       71.42     32.88 o
   5  23  14        0.24      135.96     46.15 o
   6  23  14       13.12      -12.94     48.95 o
   7  23  14      324.62      269.18    226.24 o
   8  23  14        2.35       95.95     65.26 o
   0  24  14      788.99     1226.92    113.66 o
   1  24  14       71.64       16.64     62.27 o
   2  24  14      180.56      283.19     43.78 o
   3  24  14       75.28       57.52     62.27 o
   4  24  14        4.61      112.68    122.64 o
   5  24  14       48.73       13.75     37.47 o
   6  24  14     1418.78     1630.89     88.39 o
   7  24  14       79.54       69.58     45.95 o
   8  24  14       14.70      118.68     40.79 o
   1  25  14        0.27       76.07     48.95 o
   2  25  14      111.53      224.20     35.58 o
   3  25  14       51.72        5.41     38.65 o
   4  25  14      270.63      112.30    171.58 o
   5  25  14      165.54      168.55     76.95 o
   6  25  14       17.00      130.45     51.39 o
   7  25  14      184.20      281.23    150.37 o
   0  26  14     3042.17     3559.47    184.91 o
   1  26  14      242.54      342.51     83.48 o
   2  26  14      115.62      109.44     36.05 o
   3  26  14       11.47        5.18     92.45 o
   4  26  14      131.84       70.23    109.04 o
   5  26  14      446.84      417.56     55.28 o
   6  26  14        4.69       -8.88     89.46 o
   1  27  14        5.08       18.33     40.65 o
   2  27  14        4.20      -61.88     57.38 o
   3  27  14       95.39      208.32    253.16 o
   4  27  14      163.77      156.14     70.97 o
   5  27  14      118.48       48.62     34.37 o
   0  28  14       39.87       75.59     59.28 o
   1  28  14        0.14       45.17     40.07 o
   2  28  14        0.84       24.46     35.07 o
   3  28  14      116.28      206.66     59.28 o
   4  28  14       26.30       21.65     38.13 o
   1  29  14      258.23      196.25    138.41 o
   1   1  15     2005.08     1849.22    236.30 o
   2   1  15        1.67       25.36     40.79 o
   3   1  15     8492.27     8391.19    203.13 o
   4   1  15     1585.09     1411.92     27.49 o
   5   1  15     1123.97     1031.81     61.45 o
   6   1  15      682.27      699.40     46.77 o
   7   1  15     1454.07     1264.32    152.28 o
   8   1  15      441.35      530.92     34.37 o
   9   1  15       89.08      100.99     32.36 o
  10   1  15      545.75      481.38     68.25 o
  11   1  15       64.12      -17.06     37.13 o
  12   1  15      211.06      133.60     59.55 o
  13   1  15        6.97       -6.93     32.68 o
  14   1  15      562.83      783.06     66.19 o
   0   2  15      926.12      972.94     55.47 o
   1   2  15     1062.63     1256.91     40.18 o
   2   2  15       74.39       95.49     24.20 o
   3   2  15     6003.42     5781.58     86.40 o
   4   2  15       44.60      104.98     24.20 o
   5   2  15     2800.03     2667.94    143.85 o
   6   2  15      413.58      378.45     42.69 o
   7   2  15     2131.61     2173.53     51.39 o
   8   2  15       60.21       29.61     24.47 o
   9   2  15        5.74       91.91     13.20 o
  10   2  15      586.68      641.10     27.77 o
  11   2  15      595.81      833.99     50.99 o
  12   2  15      389.23      436.80     42.28 o
  13   2  15      658.79      510.33     98.44 o
  14   2  15       89.04      211.25     47.75 o
   1   3  15     1837.07     1944.82     51.94 o
   2   3  15     2414.40     2642.22     60.64 o
   3   3  15      394.89      439.95     43.78 o
   4   3  15      391.63      376.34     17.90 o
   5   3  15     2240.25     2236.84     35.96 o
   6   3  15       44.69       45.40     13.05 o
   7   3  15      572.34      393.22     32.09 o
   8   3  15     1886.65     1905.19     38.64 o
   9   3  15      963.72      968.04     59.82 o
  10   3  15      502.62      402.13     78.86 o
  11   3  15       66.60       36.17     40.07 o
  12   3  15       18.26       38.61     32.53 o
  13   3  15      141.75      113.09    132.70 o
  14   3  15       34.10       22.51     41.58 o
   0   4  15     1110.12     1014.82     46.77 o
   1   4  15      811.81      967.80     40.79 o
   2   4  15     1254.57     1409.63     35.80 o
   3   4  15       13.23        2.35     10.88 o
   4   4  15       25.81       14.83     38.34 o
   5   4  15     3038.16     2951.08     47.35 o
   6   4  15     1086.21      870.81     28.01 o
   7   4  15       52.53       79.02     24.47 o
   8   4  15      164.07      145.70     27.19 o
   9   4  15      942.54      875.94     66.62 o
  10   4  15      389.46      329.02    144.12 o
  11   4  15        5.11      -16.32    108.50 o
  12   4  15       82.37       46.62     65.26 o
  13   4  15        3.16      -47.38     31.59 o
  14   4  15        0.58       84.97    219.71 o
   1   5  15     1468.58     1151.97     52.72 o
   2   5  15        0.24       37.16     29.91 o
   3   5  15      942.51      943.58     22.30 o
   4   5  15      436.72      483.51     19.58 o
   5   5  15      566.45      528.16     84.30 o
   6   5  15      181.78      163.46     38.61 o
   7   5  15     1168.05     1153.08     42.42 o
   8   5  15     1949.51     1987.49     47.22 o
   9   5  15     2363.82     2293.47     45.74 o
  10   5  15        3.96       30.25     40.79 o
  11   5  15        0.02       12.04    108.50 o
  12   5  15       11.55      -20.63     90.01 o
  13   5  15      187.08      341.92     49.13 o
  14   5  15       62.53      -88.92    103.60 o
   0   6  15      779.96      417.13     69.07 o
   1   6  15      402.34      506.66    239.29 o
   2   6  15       20.99       35.58     19.03 o
   3   6  15     3422.60     3448.10     94.63 o
   4   6  15      361.44      336.07     16.99 o
   5   6  15      519.26      574.84     70.16 o
   6   6  15       31.91       86.58     46.77 o
   7   6  15     1287.86     1050.65     45.41 o
   8   6  15      318.11      333.67     27.74 o
   9   6  15     1046.64      880.62     28.37 o
  10   6  15       67.19       88.47     23.14 o
  11   6  15      497.41      447.27     38.50 o
  12   6  15       14.55       24.10     54.11 o
  13   6  15       20.18      184.36    114.21 o
   1   7  15       63.37       19.30     21.03 o
   2   7  15      204.62      190.45     44.05 o
   3   7  15     1042.72     1135.55     34.99 o
   4   7  15      667.49      748.94     25.21 o
   5   7  15       66.36       40.18      9.05 o
   6   7  15      139.37      190.07     17.63 o
   7   7  15       47.89       87.51     32.36 o
   8   7  15     1461.30     1522.63     57.65 o
   9   7  15      271.97      321.44     27.09 o
  10   7  15      723.75      576.52     43.52 o
  11   7  15      179.41      249.08     36.98 o
  12   7  15       85.75      221.89     96.80 o
  13   7  15       17.86      -44.05     39.16 o
   0   8  15     2210.01     2124.26     95.17 o
   1   8  15     1323.16     1415.30    104.42 o
   2   8  15     1141.89     1089.44     40.95 o
   3   8  15      164.22      170.72     24.74 o
   4   8  15      170.00      179.90     40.79 o
   5   8  15     4254.00     3890.11     61.68 o
   6   8  15      307.65      224.01     38.07 o
   7   8  15        6.72       29.30     54.11 o
   8   8  15      541.04      610.08     77.50 o
   9   8  15     2638.60     2683.12    169.14 o
  10   8  15      353.99      361.81     89.73 o
  11   8  15       25.56        6.90     78.86 o
  12   8  15       91.60       41.08     43.23 o
  13   8  15       55.53       36.48     53.66 o
   1   9  15     2996.13     2814.93    136.51 o
   2   9  15       59.96       51.89     26.92 o
   3   9  15      501.36      488.78     30.73 o
   4   9  15     1268.87     1016.74     83.75 o
   5   9  15     5284.41     4982.22    260.77 o
   6   9  15     1337.98     1336.69     36.16 o
   7   9  15      137.84      158.74     73.69 o
   8   9  15     1299.80     1413.13    160.71 o
   9   9  15      743.69      899.70     41.42 o
  10   9  15      500.01      629.22     36.47 o
  11   9  15      388.75      397.63    117.74 o
  12   9  15      318.10      287.69     75.05 o
  13   9  15      365.39      658.60     98.44 o
   0  10  15     2693.98     2978.10     88.65 o
   1  10  15       60.85       35.49     19.03 o
   2  10  15       11.15       51.68     70.70 o
   3  10  15      416.75      414.33     32.90 o
   4  10  15     3087.45     3538.48    118.83 o
   5  10  15      314.16      254.24     51.67 o
   6  10  15        0.01       42.82     27.19 o
   7  10  15      713.95      750.99     29.98 o
   8  10  15     1012.32     1013.70     41.40 o
   9  10  15      490.66      508.95     34.02 o
  10  10  15       54.81      170.95     32.52 o
  11  10  15        4.82      -32.09     32.63 o
  12  10  15      525.79      553.64    114.75 o
  13  10  15       11.38      177.56    189.26 o
   1  11  15     1138.77      974.11     43.88 o
   2  11  15        7.71        3.45     56.56 o
   3  11  15     1855.17     1682.21    131.07 o
   4  11  15     2218.81     2007.52     39.47 o
   5  11  15       28.94       14.76     13.05 o
   6  11  15       36.93      104.01     62.81 o
   7  11  15      225.10      269.07     65.81 o
   8  11  15      529.07      542.83     30.42 o
   9  11  15        2.63       15.88     48.95 o
  10  11  15       23.83      111.58     86.74 o
  11  11  15       39.57       -2.86     26.72 o
  12  11  15      124.17      337.54     48.74 o
  13  11  15      277.65      140.86    113.66 o
   0  12  15       77.93      162.61     48.95 o
   1  12  15        5.60        5.71     32.90 o
   2  12  15     2526.16     2360.02     47.74 o
   3  12  15     1123.70     1064.33     28.80 o
   4  12  15       62.06       40.79     11.54 o
   5  12  15      950.42     1064.75     38.61 o
   6  12  15     2677.84     2761.79     73.69 o
   7  12  15        0.27       16.36     22.88 o
   8  12  15       74.51       95.59     32.36 o
   9  12  15      453.98      257.20     60.09 o
  10  12  15      737.89      726.65     94.90 o
  11  12  15      132.96      210.94    117.20 o
  12  12  15        0.46       27.45     62.54 o
   1  13  15      256.72      260.57     35.89 o
   2  13  15      191.12      208.40     15.77 o
   3  13  15     1490.94     1407.51     33.06 o
   4  13  15     1275.95     1104.20     38.88 o
   5  13  15     1405.90     1384.33     41.51 o
   6  13  15      217.88      364.92     39.70 o
   7  13  15      319.98      389.65    157.72 o
   8  13  15     1286.77     1248.39    175.12 o
   9  13  15      631.01      581.63     33.31 o
  10  13  15        4.87       89.50     38.26 o
  11  13  15       42.25      -34.04     25.01 o
  12  13  15        0.32      -10.88     27.19 o
   0  14  15      790.61      716.79     23.93 o
   1  14  15       18.58       46.94      8.43 o
   2  14  15      921.84      804.87     43.78 o
   3  14  15      342.08      266.20     18.75 o
   4  14  15       58.11       74.54     29.91 o
   5  14  15      188.13      153.94     40.52 o
   6  14  15     1367.77     1297.94    281.71 o
   7  14  15     5503.31     5675.65    434.53 o
   8  14  15      382.26      407.08    101.43 o
   9  14  15       10.04      -63.66     54.11 o
  10  14  15        0.44       -3.04     23.06 o
  11  14  15     1739.23     2249.03    100.58 o
  12  14  15       90.62      114.21     48.95 o
   1  15  15      128.51      152.07     38.07 o
   2  15  15       97.89       49.77     57.10 o
   3  15  15     1214.31     1000.41    138.14 o
   4  15  15       34.81       72.14     21.75 o
   5  15  15     1223.62     1152.15     88.37 o
   6  15  15       14.95       78.30     23.39 o
   7  15  15     1460.62     1506.35     50.77 o
   8  15  15      754.75      710.33    111.76 o
   9  15  15      592.27      605.22     86.20 o
  10  15  15      269.22      453.98     90.01 o
  11  15  15      228.50      223.76    147.11 o
  12  15  15       47.94       16.32     38.07 o
   0  16  15      446.27      473.15     60.91 o
   1  16  15     1370.85     1224.23    204.21 o
   2  16  15      804.18      842.57    132.15 o
   3  16  15     2059.74     1744.70     54.33 o
   4  16  15      470.22      372.81     23.84 o
   5  16  15      148.20      109.72     48.40 o
   6  16  15      311.43      228.98     28.65 o
   7  16  15      644.48      617.48     31.72 o
   8  16  15      109.85       42.65     32.74 o
   9  16  15        0.57      -55.84     40.12 o
  10  16  15       33.51       -5.94     38.76 o
  11  16  15        6.43        0.00     54.38 o
   1  17  15      526.34      636.30     74.51 o
   2  17  15      285.06      308.45     25.65 o
   3  17  15     3306.73     3756.49    106.73 o
   4  17  15      196.72      250.39     34.53 o
   5  17  15      250.66      352.03     35.70 o
   6  17  15      124.98       96.89     32.63 o
   7  17  15       94.56       51.55     92.45 o
   8  17  15       23.34       39.91     90.01 o
   9  17  15        0.04       68.11    149.56 o
  10  17  15      391.19      428.84     46.53 o
  11  17  15      296.67      245.82     56.83 o
   0  18  15      617.22      495.99     72.33 o
   1  18  15     1173.50     1016.28     59.37 o
   2  18  15       17.88        5.30     30.96 o
   3  18  15      380.76      328.44     79.13 o
   4  18  15      356.53      421.07     45.14 o
   5  18  15      510.77      319.37    162.61 o
   6  18  15        0.21       68.31     38.07 o
   7  18  15     1655.14     1628.72    104.69 o
   8  18  15      208.70      256.15     38.18 o
   9  18  15       10.57       48.60     62.27 o
  10  18  15        7.97      -34.39     33.30 o
  11  18  15      695.01      647.09     70.70 o
   1  19  15      269.77      342.30     32.36 o
   2  19  15      124.89      196.47     30.96 o
   3  19  15       98.00      147.71     49.22 o
   4  19  15       86.57      311.63     36.65 o
   5  19  15     1049.70     1195.64     57.42 o
   6  19  15      182.65      192.06     40.52 o
   7  19  15      370.27      358.98    130.52 o
   8  19  15        0.30       49.02     29.64 o
   9  19  15        9.01       -5.66     67.71 o
  10  19  15        8.85       38.61     60.37 o
   0  20  15     2312.07     2419.57     94.09 o
   1  20  15       12.40      240.44     32.29 o
   2  20  15      138.16       82.48    124.81 o
   3  20  15       41.91       20.05     27.98 o
   4  20  15       18.55       54.85     51.67 o
   5  20  15       79.13       47.62     32.90 o
   6  20  15       21.24      -70.43     70.43 o
   7  20  15      161.59      257.98     87.29 o
   8  20  15      121.17      122.99     36.22 o
   9  20  15        0.19      212.54    133.51 o
  10  20  15      118.20      134.76     49.22 o
   1  21  15        2.43       99.82     30.32 o
   2  21  15        1.45       69.09    124.81 o
   3  21  15      421.71      504.57     59.28 o
   4  21  15       75.11        2.95     78.86 o
   5  21  15      361.03      409.99     42.20 o
   6  21  15       27.23      -59.67    162.88 o
   7  21  15      219.95      114.90     40.79 o
   8  21  15      186.41      272.84     48.95 o
   9  21  15     1447.15     1744.85    283.89 o
   0  22  15      125.33      200.68     47.86 o
   1  22  15       38.73       11.73     36.77 o
   2  22  15      366.63      365.05     76.14 o
   3  22  15        3.47       36.38     35.08 o
   4  22  15       44.17       21.75     76.14 o
   5  22  15        3.71       24.94     29.91 o
   6  22  15       38.99      186.32     82.12 o
   7  22  15       11.51      -41.73     38.76 o
   8  22  15      164.08      282.80     40.07 o
   9  22  15        6.01      -45.50     62.54 o
   1  23  15      818.41      884.90     51.70 o
   2  23  15       36.54       71.79     65.26 o
   3  23  15      395.52      214.85     54.66 o
   4  23  15       98.20      -27.19     44.05 o
   5  23  15       21.84      140.89    114.75 o
   6  23  15       25.81      -54.18     40.29 o
   7  23  15      396.34      419.23     53.58 o
   8  23  15       18.81      148.23     37.74 o
   0  24  15      109.88       86.47     70.16 o
   1  24  15      817.94      668.68    201.77 o
   2  24  15      368.38      316.97     64.72 o
   3  24  15     1011.82     1180.01     76.00 o
   4  24  15        2.71       29.31     73.69 o
   5  24  15       99.74       98.55     32.44 o
   6  24  15      260.89      268.55     41.05 o
   7  24  15       30.84       13.31    124.81 o
   1  25  15      107.50      249.92     40.50 o
   2  25  15      920.86      867.74     56.71 o
   3  25  15        0.90      -22.60     84.30 o
   4  25  15      188.80      268.83     37.88 o
   5  25  15      826.70     1051.47     69.39 o
   6  25  15      405.17      276.65    108.50 o
   7  25  15       40.70      -20.53     37.99 o
   0  26  15     1459.35     1562.47     87.56 o
   1  26  15      177.51      255.90    132.43 o
   2  26  15       11.22      -43.03     43.11 o
   3  26  15       20.40        3.99     30.89 o
   4  26  15      152.90      261.94     42.12 o
   5  26  15      276.86      583.20    138.41 o
   6  26  15        1.56       21.75     52.21 o
   1  27  15      104.67      168.26     46.23 o
   2  27  15      927.29     1290.26     78.56 o
   3  27  15      356.40     1038.75     90.28 o
   4  27  15      365.07      368.91     45.47 o
   0  28  15      210.32      196.33     53.84 o
   1  28  15     1594.12     1830.16    138.95 o
   2  28  15      892.02     1329.58    177.29 o
   3  28  15      280.30      310.70     76.68 o
   0   0  16       17.09      -27.19     60.37 o
   1   0  16       82.25      180.01     37.53 o
   3   0  16      228.74      130.52     16.86 o
   4   0  16     3755.60     3524.12     70.16 o
   5   0  16     2049.46     1997.00     59.28 o
   6   0  16       77.26      146.29     21.21 o
   7   0  16     1063.68     1000.68     46.77 o
   8   0  16     2335.62     2192.79     62.00 o
   9   0  16      244.33      249.08     27.74 o
  10   0  16     1073.95      909.85     53.30 o
  11   0  16      727.45      643.37     63.63 o
  12   0  16      213.15      221.89     54.93 o
  13   0  16      294.33      157.17     64.72 o
   1   1  16      821.70     1208.98     65.37 o
   2   1  16     2962.43     3338.68     66.34 o
   3   1  16      929.93      857.10     27.04 o
   4   1  16     1316.69     1329.59     53.57 o
   5   1  16      598.92      560.45     22.11 o
   6   1  16     1094.97      906.40    108.23 o
   7   1  16      284.05      247.18     62.81 o
   8   1  16      508.10      478.77     40.24 o
   9   1  16       84.72      109.66     19.58 o
  10   1  16       11.66       18.35     13.99 o
  11   1  16        8.90      -14.35     68.25 o
  12   1  16      121.98       90.68    100.88 o
  13   1  16       66.40      119.71     38.06 o
   0   2  16     1217.03     1527.66    109.31 o
   1   2  16     1375.09     1290.05     71.24 o
   2   2  16     7369.13     8217.41    393.47 o
   3   2  16     1320.57     1295.09     95.17 o
   4   2  16     2491.50     2469.47     92.18 o
   5   2  16     2627.90     2477.48     73.69 o
   6   2  16     2244.71     2201.07    211.01 o
   7   2  16        0.50        5.08     30.18 o
   8   2  16      817.07      803.74     30.91 o
   9   2  16      541.71      488.08     24.20 o
  10   2  16     2007.35     1912.30    195.78 o
  11   2  16       10.56      -36.53     32.63 o
  12   2  16      589.34      639.73     81.30 o
  13   2  16       39.84       29.80     32.63 o
   1   3  16     2699.70     2664.87     48.45 o
   2   3  16       56.17      103.81     32.63 o
   3   3  16     3236.44     3272.40     60.59 o
   4   3  16      574.73      569.18     29.64 o
   5   3  16     2588.79     2607.00     41.55 o
   6   3  16      485.86      457.37     17.51 o
   7   3  16     1621.74     1560.82     99.25 o
   8   3  16        7.24       -0.18     32.36 o
   9   3  16       11.17       32.63     19.03 o
  10   3  16     3048.29     3067.09     64.90 o
  11   3  16        1.61      177.10    130.79 o
  12   3  16       33.01      -52.35     34.90 o
  13   3  16      146.05      278.04     54.85 o
   0   4  16    13943.77    14097.03    297.48 o
   1   4  16      832.86      766.95    103.33 o
   2   4  16      347.54      386.15     43.78 o
   3   4  16      250.56      239.84     16.15 o
   4   4  16      237.45      285.63     22.57 o
   5   4  16     1120.38      998.20     66.89 o
   6   4  16     3583.07     3409.05    103.60 o
   7   4  16      377.31      291.36     22.70 o
   8   4  16      182.58      144.82     19.42 o
   9   4  16     1775.31     1614.90    121.28 o
  10   4  16     2521.50     2485.14     64.69 o
  11   4  16      223.86      227.36     42.69 o
  12   4  16       18.16       16.53     84.30 o
  13   4  16       14.30      -53.23     41.92 o
   1   5  16      681.37      606.40     67.16 o
   2   5  16     2287.96     2369.04     50.04 o
   3   5  16       12.42       98.60     43.51 o
   4   5  16      417.11      468.20     23.93 o
   5   5  16      430.64      363.45     21.52 o
   6   5  16     6801.31     6823.11     99.09 o
   7   5  16       20.68       19.42     20.20 o
   8   5  16     1780.56     1682.97     51.39 o
   9   5  16      711.32      746.47     27.84 o
  10   5  16      256.00      224.21     48.67 o
  11   5  16       89.69      348.40     51.91 o
  12   5  16       34.73      -44.35     34.11 o
  13   5  16       63.96       20.29     52.09 o
   0   6  16      593.04      516.11     50.03 o
   1   6  16     1904.77     2151.93    115.57 o
   2   6  16      119.35      249.36     62.81 o
   3   6  16       29.33       29.01     19.03 o
   4   6  16     3083.73     3071.65     51.09 o
   5   6  16     2011.22     1835.05     42.17 o
   6   6  16     4905.38     5015.86     99.80 o
   7   6  16      431.66      491.17     51.94 o
   8   6  16      477.64      542.60    122.91 o
   9   6  16      777.98      689.05     26.43 o
  10   6  16     1164.78     1218.80     66.08 o
  11   6  16      768.48      732.53    170.77 o
  12   6  16       29.95       75.59     43.51 o
  13   6  16      381.08      441.60     87.02 o
   1   7  16       44.30       32.85     24.47 o
   2   7  16     2190.96     2690.95    251.80 o
   3   7  16     3080.21     2976.07     75.40 o
   4   7  16     3131.84     2662.01     60.64 o
   5   7  16      231.69      282.88     15.77 o
   6   7  16     1120.80     1071.25     97.35 o
   7   7  16      992.90      930.28     38.34 o
   8   7  16       27.26       65.06     45.95 o
   9   7  16        2.18      -28.64     24.32 o
  10   7  16      415.39      395.35     59.82 o
  11   7  16       29.78       59.82     33.17 o
  12   7  16        3.91      232.77     96.80 o
  13   7  16       83.54      -42.96     59.28 o
   0   8  16     1265.81     1365.05     59.82 o
   1   8  16      514.49      605.90     33.97 o
   2   8  16     2506.22     2356.56     61.80 o
   3   8  16      236.02      222.65     42.69 o
   4   8  16      289.69      285.87     49.22 o
   5   8  16      269.16      291.64     21.17 o
   6   8  16     1578.71     1487.33     56.83 o
   7   8  16      588.83      540.56    214.82 o
   8   8  16      770.36      952.43    145.48 o
   9   8  16      236.77      271.99     60.37 o
  10   8  16       81.39      116.51     43.24 o
  11   8  16       55.29      134.53     59.55 o
  12   8  16      321.70      367.76     93.27 o
  13   8  16       86.84      -34.97     70.16 o
   1   9  16     1871.07     1867.53    126.99 o
   2   9  16      955.43      819.43     44.60 o
   3   9  16      425.23      432.30     42.42 o
   4   9  16       11.07       66.16     48.67 o
   5   9  16      459.63      382.65     40.79 o
   6   9  16      413.36      379.37     79.40 o
   7   9  16     2098.14     1796.05     99.52 o
   8   9  16     1454.98     1448.30     88.92 o
   9   9  16     1104.40     1347.37     54.38 o
  10   9  16      367.44      381.78     48.95 o
  11   9  16        2.30       57.53     48.95 o
  12   9  16      169.50      184.36     70.16 o
  13   9  16       10.99      -32.09     81.03 o
   0  10  16      962.86     1226.92     56.56 o
   1  10  16     1414.21     1242.22     49.57 o
   2  10  16      939.45      769.42     87.83 o
   3  10  16      425.14      357.93     60.37 o
   4  10  16     1060.04      962.01     28.49 o
   5  10  16       37.18       15.54     20.20 o
   6  10  16      272.51      289.11     23.06 o
   7  10  16     1394.50     1658.65    137.05 o
   8  10  16      625.92      848.85    122.37 o
   9  10  16       52.40       74.76     25.01 o
  10  10  16       12.84       -8.59     36.38 o
  11  10  16       92.14        0.00     54.38 o
  12  10  16      337.94      352.14    177.57 o
  13  10  16       45.96      261.17     73.42 o
   1  11  16      102.28       10.83     59.82 o
   2  11  16     1083.43      852.28     42.31 o
   3  11  16       93.44       80.67     14.64 o
   4  11  16      474.87      416.56     59.28 o
   5  11  16     1112.25     1079.65     37.68 o
   6  11  16     1707.87     1518.29     40.08 o
   7  11  16      193.48      287.90     23.06 o
   8  11  16     1284.10     1169.25    209.92 o
   9  11  16       49.91       93.08     32.36 o
  10  11  16      180.50      265.13     73.69 o
  11  11  16        7.40      331.75     80.49 o
  12  11  16       25.73      228.42     97.89 o
   0  12  16     1953.19     1459.14     84.30 o
   1  12  16      102.95       30.72     48.67 o
   2  12  16      500.98      497.53     20.70 o
   3  12  16      472.95      324.34     68.52 o
   4  12  16       15.14       15.54     10.10 o
   5  12  16      103.11       48.49     29.64 o
   6  12  16      495.06      544.94     63.36 o
   7  12  16      703.40      723.35     50.31 o
   8  12  16     1374.25     1304.88    151.73 o
   9  12  16       22.91      127.78     28.80 o
  10  12  16      105.76      111.80     28.88 o
  11  12  16      722.27     1072.19    444.59 o
  12  12  16      101.50      124.07    157.72 o
   1  13  16      755.85      794.73     48.51 o
   2  13  16      113.22      116.07     13.32 o
   3  13  16     1273.19     1291.71    208.84 o
   4  13  16     1085.88      952.67     30.46 o
   5  13  16       87.51       44.70     15.46 o
   6  13  16        0.45      -44.60     43.51 o
   7  13  16     1412.18     1166.44     83.48 o
   8  13  16     1071.00     1050.98    126.72 o
   9  13  16     1402.09     1548.22    156.08 o
  10  13  16       63.85       38.61     38.61 o
  11  13  16       81.24       10.88     49.49 o
  12  13  16      223.38      292.59     55.47 o
   0  14  16     1976.82     2186.26     82.66 o
   1  14  16     2879.03     3092.62    114.21 o
   2  14  16     1853.80     1486.88     65.53 o
   3  14  16      396.93      360.28     37.53 o
   4  14  16       33.39       19.78     21.75 o
   5  14  16     1547.76     1662.25     46.24 o
   6  14  16       10.51       53.95     26.65 o
   7  14  16      251.98      230.09     45.95 o
   8  14  16     1163.25     1239.32     98.44 o
   9  14  16      682.84      685.85    108.23 o
  10  14  16        4.26      159.57    182.73 o
  11  14  16      466.75      482.94     58.19 o
  12  14  16       95.79      196.33     53.84 o
   1  15  16      453.50      448.23     82.12 o
   2  15  16     1060.75      899.50     57.10 o
   3  15  16      204.84      250.89     29.19 o
   4  15  16      502.93      346.96     38.07 o
   5  15  16        5.91       39.89     48.67 o
   6  15  16       76.86       81.71     27.36 o
   7  15  16      274.23      277.43     54.38 o
   8  15  16      124.12      133.47     70.70 o
   9  15  16      123.75      187.70     78.04 o
  10  15  16        0.08      -19.38     57.10 o
  11  15  16      176.65      390.48     64.17 o
   0  16  16     6813.05     6249.88    175.12 o
   1  16  16     1135.37     1271.82    126.99 o
   2  16  16      146.03      243.58     36.08 o
   3  16  16      183.24      145.35     27.15 o
   4  16  16     6848.35     7099.23    131.90 o
   5  16  16     1787.19     1731.24    237.93 o
   6  16  16      156.39      256.49    200.68 o
   7  16  16      153.51      165.33     52.21 o
   8  16  16     1098.83     1016.37     83.75 o
   9  16  16       23.96       87.73     38.13 o
  10  16  16       71.32      169.37     40.03 o
  11  16  16      320.24      228.42     60.37 o
   1  17  16      171.83      237.02     38.84 o
   2  17  16      939.53      599.32     53.45 o
   3  17  16      700.86      659.52     52.15 o
   4  17  16      147.17       96.54     59.28 o
   5  17  16      248.19      300.28    122.37 o
   6  17  16        4.00       23.97    105.78 o
   7  17  16       30.06       10.51     22.30 o
   8  17  16      493.45      444.87     33.56 o
   9  17  16      204.11      251.48     41.41 o
  10  17  16     1040.64      916.52     60.83 o
  11  17  16      133.85       63.88    116.38 o
   0  18  16       34.03       54.38     48.95 o
   1  18  16      566.74      524.12     57.10 o
   2  18  16       23.03       68.54     30.32 o
   3  18  16        3.45        2.77     78.86 o
   4  18  16      650.85      465.93     37.15 o
   5  18  16      591.45      495.06     42.96 o
   6  18  16      176.49       80.39     65.26 o
   7  18  16        9.99       88.06    146.57 o
   8  18  16      476.66      528.21     40.71 o
   9  18  16       30.98       76.04    103.33 o
  10  18  16      117.72      101.74     44.15 o
   1  19  16       85.02      198.35     37.80 o
   2  19  16      107.47      184.36     28.80 o
   3  19  16      184.21       47.07     81.03 o
   4  19  16      128.04        9.75     83.75 o
   5  19  16      512.04      401.22     39.44 o
   6  19  16        7.26       52.29     81.30 o
   7  19  16        3.70      -14.40     21.83 o
   8  19  16      110.42      111.16    132.70 o
   9  19  16      270.88      384.56    195.51 o
  10  19  16      580.61      977.83     96.80 o
   0  20  16        6.28      180.01     43.51 o
   1  20  16      125.27       61.81     30.96 o
   2  20  16      273.52      175.51     34.11 o
   3  20  16        2.14       40.45     23.26 o
   4  20  16      161.31       40.50    177.02 o
   5  20  16      241.98      280.53    100.88 o
   6  20  16      862.66      897.92    207.21 o
   7  20  16      351.22      437.83    178.65 o
   8  20  16       19.83      -61.18     40.79 o
   9  20  16      115.01     -127.26     84.84 o
   1  21  16      185.97       95.84     43.24 o
   2  21  16     1206.73     1377.00     59.19 o
   3  21  16       48.52       57.49     35.35 o
   4  21  16        1.71       81.24     38.45 o
   5  21  16       21.84        3.64     48.67 o
   6  21  16      570.34      599.18     50.89 o
   7  21  16       23.92       77.61     30.44 o
   8  21  16        3.26       30.74     45.12 o
   9  21  16       23.01       96.39     44.53 o
   0  22  16     1505.23     1414.54    105.51 o
   1  22  16      323.95      399.50     71.52 o
   2  22  16       64.45       76.48    109.04 o
   3  22  16       59.01       48.98    100.34 o
   4  22  16      242.99      274.02    165.60 o
   5  22  16      211.77       89.76     48.95 o
   6  22  16       12.26       76.65    274.37 o
   7  22  16      137.11       79.62     42.17 o
   8  22  16       53.29       76.80     62.54 o
   1  23  16      695.90      562.32     43.26 o
   2  23  16      258.67      454.57     72.88 o
   3  23  16      574.54      331.75     53.84 o
   4  23  16      701.68      615.38     51.19 o
   5  23  16        0.77       94.14     42.17 o
   6  23  16      141.61      141.21     38.25 o
   7  23  16       76.06      298.52    114.21 o
   8  23  16      368.92      120.79     43.77 o
   0  24  16      868.78     1321.55    107.14 o
   1  24  16      296.68      184.20    238.75 o
   2  24  16        0.32      118.31    102.79 o
   3  24  16       33.93      298.83    293.40 o
   4  24  16       11.35      -57.09     38.06 o
   5  24  16      345.50      446.48    267.03 o
   6  24  16        8.73      145.94     37.69 o
   7  24  16        0.96      110.42     38.59 o
   1  25  16     2000.83     1974.66    165.60 o
   2  25  16      320.81      414.42     47.56 o
   3  25  16      271.37      415.25     61.52 o
   4  25  16       83.21       22.71     43.51 o
   5  25  16       96.07       96.82     46.50 o
   6  25  16      110.46       80.07     43.78 o
   0  26  16      607.30      390.48     75.59 o
   1  26  16      390.88      448.78     87.29 o
   2  26  16      319.64      116.39    116.93 o
   3  26  16       75.60      220.27     43.84 o
   4  26  16      347.01      319.19    138.68 o
   5  26  16       57.96       61.89     97.89 o
   1  27  16      353.98      357.27     44.18 o
   2  27  16      911.20      813.85     66.46 o
   3  27  16      128.54      128.06     58.71 o
   4  27  16       87.82      122.56     37.39 o
   0  28  16     4011.18     4230.58    182.19 o
   1  28  16       53.92       40.28     59.82 o
   1   1  17       38.45      127.98     73.15 o
   2   1  17      119.46      167.22    138.14 o
   3   1  17      564.27      611.70     78.04 o
   4   1  17      385.30      296.21     18.71 o
   5   1  17        7.24        0.83     13.60 o
   6   1  17     1354.75     1462.22     62.54 o
   7   1  17        0.04       18.13     24.32 o
   8   1  17     3904.52     4355.17    213.73 o
   9   1  17       67.97      103.13     22.30 o
  10   1  17      147.47      139.61     18.19 o
  11   1  17      653.10      466.04     43.71 o
  12   1  17       58.11      219.98     42.49 o
  13   1  17      178.07      186.40     70.43 o
   0   2  17      206.69      463.90     47.86 o
   1   2  17     4396.45     4582.35     76.62 o
   2   2  17     3031.81     2815.20     66.34 o
   3   2  17       59.59       58.13     16.32 o
   4   2  17       32.04       60.63     26.65 o
   5   2  17     2420.19     2430.49     45.60 o
   6   2  17        0.92        8.43     30.18 o
   7   2  17       10.03       32.09     20.64 o
   8   2  17        4.02        7.91     23.47 o
   9   2  17     2138.88     1911.29     90.55 o
  10   2  17      417.51      518.94     37.53 o
  11   2  17       58.27       92.91     43.51 o
  12   2  17      619.32      732.52     49.16 o
  13   2  17        2.39       55.55     38.07 o
   1   3  17     2374.40     2571.19    101.43 o
   2   3  17      293.78      200.68     20.67 o
   3   3  17      233.20      248.37     43.24 o
   4   3  17      644.40      731.96     23.85 o
   5   3  17     1762.53     1653.83     56.83 o
   6   3  17       21.35        0.00     16.32 o
   7   3  17      126.36       84.56     26.92 o
   8   3  17      310.84      375.46     76.41 o
   9   3  17     2132.05     2260.31     59.55 o
  10   3  17      814.91      684.32    144.39 o
  11   3  17      185.88      311.17    181.92 o
  12   3  17       14.98      146.42     39.58 o
  13   3  17      452.62      305.64     93.00 o
   0   4  17      344.04      423.11     42.42 o
   1   4  17        2.99       55.81     46.23 o
   2   4  17        0.03       12.55     15.63 o
   3   4  17       99.34       93.05     13.17 o
   4   4  17    16657.31    16491.60    444.32 o
   5   4  17      105.53      113.31     22.30 o
   6   4  17     1155.87     1182.42     36.38 o
   7   4  17        0.37       31.42     16.85 o
   8   4  17     2184.39     2176.75     52.76 o
   9   4  17       63.42       62.86     29.64 o
  10   4  17      190.32      323.27    147.65 o
  11   4  17      360.32      448.16     43.88 o
  12   4  17       24.06      213.99    117.20 o
  13   4  17      184.57      274.61    191.16 o
   1   5  17      390.79      423.48     71.24 o
   2   5  17     1304.65     1286.96     31.74 o
   3   5  17     5261.74     5270.67     88.97 o
   4   5  17      223.73      218.55     32.09 o
   5   5  17      377.11      348.06     19.61 o
   6   5  17     1662.16     1862.48     60.58 o
   7   5  17     7084.56     7146.66    280.90 o
   8   5  17      170.36      117.04     38.07 o
   9   5  17       34.51       43.26     16.85 o
  10   5  17       60.37       75.00     41.33 o
  11   5  17      143.06      175.59     39.37 o
  12   5  17      107.40       61.88     97.62 o
  13   5  17      155.23      539.19    115.30 o
   0   6  17       47.11       21.75     27.19 o
   1   6  17      925.23      923.18     41.34 o
   2   6  17     4380.99     4674.55    387.22 o
   3   6  17      947.28      936.71     26.51 o
   4   6  17     3165.78     3332.69     59.19 o
   5   6  17     4880.11     4682.70    121.28 o
   6   6  17       48.20       -3.24     32.09 o
   7   6  17        9.72       90.56     22.69 o
   8   6  17      847.69      717.80     43.78 o
   9   6  17        3.14        5.44     38.07 o
  10   6  17      112.31       68.24     35.35 o
  11   6  17      192.59      311.42     45.71 o
  12   6  17        9.45      146.29     48.40 o
  13   6  17       59.34       35.26     59.95 o
   1   7  17     1082.92      962.24    116.93 o
   2   7  17      486.04      574.72     36.16 o
   3   7  17      991.97     1185.65     58.74 o
   4   7  17     1992.63     1879.43     47.18 o
   5   7  17     3674.36     3351.88    142.49 o
   6   7  17      443.23      415.85     50.85 o
   7   7  17      290.66      295.86     24.78 o
   8   7  17     1993.00     2000.84     56.13 o
   9   7  17      123.08       93.80     32.63 o
  10   7  17      519.67      546.45    127.53 o
  11   7  17        7.75        0.00     54.38 o
  12   7  17      222.74      254.09     67.98 o
  13   7  17        2.11      -21.58     42.30 o
   0   8  17     5699.10     4980.54    135.42 o
   1   8  17      108.45      128.93    100.61 o
   2   8  17      447.84      442.02     30.74 o
   3   8  17     3556.67     3345.48    204.76 o
   4   8  17     1378.15     1230.38    113.66 o
   5   8  17     1044.02     1067.31     41.06 o
   6   8  17     2773.32     2573.49    183.00 o
   7   8  17     3985.24     4232.20     96.70 o
   8   8  17      656.60      581.70     30.19 o
   9   8  17       40.20      143.39     84.30 o
  10   8  17       62.32      109.34     40.79 o
  11   8  17      102.25      106.41     29.26 o
  12   8  17        1.30      -21.75     59.28 o
  13   8  17      147.06      286.67     57.67 o
   1   9  17     3925.12     3996.07    129.98 o
   2   9  17      346.31      271.92    117.74 o
   3   9  17      819.85      877.72     45.99 o
   4   9  17        6.67       36.98     21.75 o
   5   9  17        1.21        4.61     21.03 o
   6   9  17      231.34      159.08     20.89 o
   7   9  17        2.74       16.73     29.91 o
   8   9  17       13.88      114.36     84.30 o
   9   9  17        0.20       18.26     23.47 o
  10   9  17      238.32      125.63     33.17 o
  11   9  17      103.98       91.91     38.07 o
  12   9  17      372.58      751.19    230.05 o
   0  10  17      104.08      135.96     32.63 o
   1  10  17     2028.51     1804.64     64.31 o
   2  10  17       79.98      199.37     54.11 o
   3  10  17        1.57       18.81     57.10 o
   4  10  17      337.81      270.67     25.94 o
   5  10  17      107.61       89.78     43.78 o
   6  10  17      196.24      201.10     84.02 o
   7  10  17        5.12       32.08     30.89 o
   8  10  17        8.39      -32.72     43.24 o
   9  10  17      173.26       91.91     38.07 o
  10  10  17        5.38       54.66     29.91 o
  11  10  17      371.30      430.98     48.76 o
  12  10  17       59.13        6.00     44.43 o
   1  11  17      365.83      326.01     30.05 o
   2  11  17      420.98      478.89    146.57 o
   3  11  17      150.31      290.47     27.49 o
   4  11  17     3327.61     3489.20    239.02 o
   5  11  17     1585.36     1540.75    166.96 o
   6  11  17        4.08       88.73     43.78 o
   7  11  17     1452.87     1450.55    171.04 o
   8  11  17      351.47      389.84    135.96 o
   9  11  17      853.79      973.04    134.33 o
  10  11  17      365.84      304.54    184.91 o
  11  11  17        3.82      174.03     48.40 o
  12  11  17       51.57      348.06    115.84 o
   0  12  17      300.03      244.19     36.98 o
   1  12  17       54.00      252.95    165.87 o
   2  12  17        0.58       36.83     76.14 o
   3  12  17      160.42      216.65     73.42 o
   4  12  17       57.34      124.73     34.90 o
   5  12  17      524.01      283.13     31.29 o
   6  12  17      674.29      473.50     34.03 o
   7  12  17       15.12       16.76     22.30 o
   8  12  17        5.18       76.10     19.79 o
   9  12  17       72.48       81.90     40.79 o
  10  12  17       55.87       35.10     92.18 o
  11  12  17      262.56      468.31     93.00 o
  12  12  17       84.86        2.18     54.73 o
   1  13  17      292.94      223.27     30.05 o
   2  13  17     2399.94     2097.89     59.47 o
   3  13  17      664.24      636.05     37.87 o
   4  13  17      456.69      470.85     67.16 o
   5  13  17     1176.67     1138.78    114.21 o
   6  13  17      436.15      598.86    167.50 o
   7  13  17     1784.18     1651.21     58.85 o
   8  13  17      516.44      410.40    111.22 o
   9  13  17      222.09      174.89     62.54 o
  10  13  17      580.06      689.21    144.93 o
  11  13  17      263.07      216.39     90.01 o
  12  13  17       14.38       59.50    100.61 o
   0  14  17      551.79      512.30     60.37 o
   1  14  17     1372.88     1283.68     95.72 o
   2  14  17      200.42      178.27     34.40 o
   3  14  17     2079.58     2224.73    100.07 o
   4  14  17      807.92      786.61     42.28 o
   5  14  17     4941.98     4744.24     93.25 o
   6  14  17        0.41      -43.71     29.14 o
   7  14  17      588.78      456.24     32.36 o
   8  14  17      120.14       61.08     29.63 o
   9  14  17       50.91      111.75    149.83 o
  10  14  17      144.58       70.54     36.61 o
  11  14  17      272.06      244.19     48.40 o
   1  15  17      194.72      286.69     30.96 o
   2  15  17     1491.47     1615.10     66.64 o
   3  15  17      265.49      441.48     67.16 o
   4  15  17       85.17      104.09     42.96 o
   5  15  17       80.09      136.41     49.22 o
   6  15  17      218.31      228.03     43.78 o
   7  15  17       68.70       10.14     26.38 o
   8  15  17       78.87      103.33     24.85 o
   9  15  17       70.60      110.72     56.56 o
  10  15  17      739.14      854.00     57.23 o
  11  15  17      362.43      287.69     54.93 o
   0  16  17     2968.42     2764.91    170.77 o
   1  16  17      220.13      256.30     45.95 o
   2  16  17       13.11       -4.55     26.38 o
   3  16  17       49.29       14.37    124.81 o
   4  16  17     1800.59     1800.86    205.30 o
   5  16  17      155.65      127.01     41.06 o
   6  16  17     1475.02     1278.34    149.56 o
   7  16  17        3.98      114.48    100.34 o
   8  16  17       27.62       17.29     64.99 o
   9  16  17       69.29       11.87     68.25 o
  10  16  17        0.00      -44.36     29.57 o
  11  16  17        3.65      -32.09     48.40 o
   1  17  17     1878.82     1638.16    151.73 o
   2  17  17     1118.60      846.06     60.49 o
   3  17  17      545.04      530.34     40.79 o
   4  17  17     1321.26     1284.57     65.81 o
   5  17  17       40.09       -9.65     42.96 o
   6  17  17       66.80      115.84     34.09 o
   7  17  17       35.56       59.24     97.62 o
   8  17  17      267.79      154.46     27.11 o
   9  17  17      136.63      172.48     81.85 o
  10  17  17      133.55      135.26     43.51 o
   0  18  17      844.41      614.00     58.74 o
   1  18  17      304.23      312.66    192.52 o
   2  18  17      911.26      614.09    108.23 o
   3  18  17       32.78       80.61     70.70 o
   4  18  17      160.00      149.42     43.24 o
   5  18  17     1698.07     2091.66     76.10 o
   6  18  17      391.14      486.46    180.01 o
   7  18  17       53.00      -57.58     48.95 o
   8  18  17      495.96      516.83     40.12 o
   9  18  17      228.31      317.32     53.48 o
  10  18  17      535.32      540.98     50.78 o
   1  19  17      412.62      367.71     97.89 o
   2  19  17      265.75      299.36     34.09 o
   3  19  17        2.42      224.56     40.12 o
   4  19  17       54.39       57.65     48.67 o
   5  19  17      484.99      635.50     56.56 o
   6  19  17        6.50       46.41     73.15 o
   7  19  17        0.69        5.56     26.72 o
   8  19  17       33.55        6.89     28.65 o
   9  19  17      386.39      475.59    103.33 o
   0  20  17     2049.96     1717.46    116.38 o
   1  20  17       21.31       22.03     27.30 o
   2  20  17        0.07       19.58     32.63 o
   3  20  17      472.90      304.05     34.50 o
   4  20  17      624.10      718.50    204.49 o
   5  20  17        5.46       54.73     30.18 o
   6  20  17      115.14       95.49     79.13 o
   7  20  17      237.60      316.86     60.64 o
   8  20  17      226.78      291.84     65.81 o
   9  20  17       64.88      141.14     68.25 o
   1  21  17      122.42      226.90     36.54 o
   2  21  17        0.10       33.95     45.95 o
   3  21  17       16.02      138.23     30.57 o
   4  21  17       12.86       61.66     38.13 o
   5  21  17       20.88       67.55     42.11 o
   6  21  17       28.59       85.67    204.49 o
   7  21  17       42.16       88.00     29.91 o
   8  21  17       57.47      148.43    113.66 o
   0  22  17       14.05       59.82     48.95 o
   1  22  17     1046.35     1055.26     58.68 o
   2  22  17      604.31      676.91     52.75 o
   3  22  17      810.22      814.88    103.06 o
   4  22  17      249.09      223.53     43.69 o
   5  22  17      171.63      195.09     39.07 o
   6  22  17      119.10      192.36     35.19 o
   7  22  17        5.30       25.81     32.20 o
   8  22  17      285.96      165.83     38.26 o
   1  23  17      693.81      614.87    100.61 o
   2  23  17      501.18      434.69     40.02 o
   3  23  17      190.75      166.50     78.59 o
   4  23  17        6.13        4.25     35.58 o
   5  23  17      303.29      472.87    182.19 o
   6  23  17      112.11      255.50     54.93 o
   7  23  17      156.83      139.68    100.07 o
   0  24  17     3264.46     4211.54    287.15 o
   1  24  17        1.94      -40.20     89.73 o
   2  24  17       77.89       46.53     34.90 o
   3  24  17      708.01      936.47     60.40 o
   4  24  17      136.50       23.73     78.86 o
   5  24  17      248.20      136.27     62.54 o
   6  24  17      167.86       61.10     97.35 o
   1  25  17       57.44      108.74     92.73 o
   2  25  17      588.80      720.01    230.32 o
   3  25  17     1245.33     1514.22    127.80 o
   4  25  17       35.85       51.37     37.88 o
   5  25  17       35.19      195.69     60.09 o
   0  26  17      718.52      621.07     88.10 o
   1  26  17       35.30      125.61    162.34 o
   2  26  17      195.42      132.91     39.86 o
   3  26  17      129.49      285.67     90.01 o
   4  26  17      258.93      382.83     52.58 o
   1  27  17      287.67      521.58    132.97 o
   2  27  17      702.91      805.53     59.29 o
   3  27  17      672.62      797.18     73.12 o
   1   0  18       34.30      -10.88     27.19 o
   2   0  18        1.22       59.82     65.26 o
   3   0  18     1479.10     1436.84     44.60 o
   4   0  18     1587.22     2003.53     72.88 o
   5   0  18     2266.65     2448.39     65.81 o
   6   0  18     3251.90     3402.84     85.93 o
   7   0  18      472.68      435.62     36.98 o
   8   0  18      143.82      168.59     26.65 o
   9   0  18      524.45      599.32     43.51 o
  10   0  18        5.92        5.44     33.17 o
  11   0  18      320.79      381.78     60.37 o
  12   0  18      637.64      571.04     70.70 o
  13   0  18       29.12       65.81     44.05 o
   1   1  18     1015.75     1139.11     40.30 o
   2   1  18     3592.96     3341.66     63.06 o
   3   1  18     1184.95     1047.82     33.77 o
   4   1  18      693.20      624.48     27.74 o
   5   1  18      191.48      271.91     18.83 o
   6   1  18     2203.98     2259.24     46.91 o
   7   1  18     6320.18     6108.90    156.08 o
   8   1  18      638.91      750.30     36.44 o
   9   1  18        1.08      -13.56     15.57 o
  10   1  18        1.07       28.79     31.19 o
  11   1  18      194.90      217.94     38.84 o
  12   1  18      217.25      134.67     36.22 o
  13   1  18      101.75      103.30     36.08 o
   0   2  18     4855.43     5961.64    284.98 o
   1   2  18      165.50      290.33     51.67 o
   2   2  18      125.86      147.63     19.03 o
   3   2  18        3.50        5.65     13.60 o
   4   2  18      651.92      769.27    133.79 o
   5   2  18       54.62      109.04     15.77 o
   6   2  18        0.05       32.43     59.55 o
   7   2  18     3587.20     3368.62     72.60 o
   8   2  18      145.26      112.73     62.54 o
   9   2  18      282.06      233.97     29.37 o
  10   2  18        2.69      -21.75     21.75 o
  11   2  18      704.31      860.54    128.89 o
  12   2  18      341.06      411.44     42.30 o
  13   2  18       88.25      140.05    174.03 o
   1   3  18     4219.00     4392.36    215.91 o
   2   3  18     2756.20     2564.79     57.46 o
   3   3  18       51.91      123.76     21.48 o
   4   3  18     1231.72     1210.01     28.47 o
   5   3  18     4313.31     3815.00    104.96 o
   6   3  18     3538.79     3437.46     60.10 o
   7   3  18      464.29      409.41     25.16 o
   8   3  18     1246.29     1367.84    141.67 o
   9   3  18       56.00       79.02     24.47 o
  10   3  18      103.03       34.46     18.89 o
  11   3  18       30.52       46.92     32.29 o
  12   3  18        2.10       89.61     37.74 o
  13   3  18       43.84      182.28     47.29 o
   0   4  18        0.01       86.47     27.19 o
   1   4  18      237.83      285.38     15.90 o
   2   4  18     7497.25     7327.57    102.37 o
   3   4  18     1651.70     1846.37     60.10 o
   4   4  18     1089.77     1116.48     66.35 o
   5   4  18      730.15      835.22    107.68 o
   6   4  18     5370.32     5450.15     91.43 o
   7   4  18      355.80      423.54     27.46 o
   8   4  18       53.16       64.48     35.62 o
   9   4  18     1631.34     1720.80    128.08 o
  10   4  18      339.19      261.80     35.35 o
  11   4  18      289.50      495.60    124.54 o
  12   4  18        5.96       79.97     48.67 o
  13   4  18      914.59     1159.78    253.70 o
   1   5  18        2.43      -66.24     48.95 o
   2   5  18      608.84      623.59     23.14 o
   3   5  18        4.59       -7.57      9.14 o
   4   5  18       28.85       59.82     15.38 o
   5   5  18     1035.61     1046.47     54.66 o
   6   5  18        0.22       71.13    111.22 o
   7   5  18      345.40      301.08    114.48 o
   8   5  18        4.10       17.40     18.10 o
   9   5  18     1102.20     1103.09     34.11 o
  10   5  18      741.66      657.48     43.51 o
  11   5  18      774.79      952.49    199.59 o
  12   5  18       79.72      142.29     59.28 o
  13   5  18      111.36      268.42    116.93 o
   0   6  18     2218.41     1944.79     78.31 o
   1   6  18     1237.17     1378.84     49.85 o
   2   6  18     1046.48      794.79     70.70 o
   3   6  18     6040.61     5713.91    102.47 o
   4   6  18     9043.04     8656.71    150.65 o
   5   6  18     6996.77     6482.24    307.82 o
   6   6  18     5615.75     5424.91     95.86 o
   7   6  18     2728.46     2348.53     54.95 o
   8   6  18     1084.83     1111.87     37.88 o
   9   6  18      787.85      701.90     30.17 o
  10   6  18     1265.48      968.67     52.71 o
  11   6  18       52.33      152.88    109.04 o
  12   6  18      169.47       38.09    159.62 o
  13   6  18      272.22      326.00     75.68 o
   1   7  18        0.12       -1.28     78.86 o
   2   7  18      132.77      228.50     45.68 o
   3   7  18     2736.10     2672.93     87.29 o
   4   7  18        0.71       42.00     16.99 o
   5   7  18     6699.13     6498.08    325.22 o
   6   7  18     3412.76     3396.63     66.02 o
   7   7  18        8.55       31.90     54.11 o
   8   7  18      244.71      158.23     18.84 o
   9   7  18      700.36      641.77     30.98 o
  10   7  18        8.15      -36.30     24.20 o
  11   7  18       52.52      300.20     91.91 o
  12   7  18        4.93      196.33     93.00 o
   0   8  18       25.11       -5.44     33.17 o
   1   8  18        0.47        4.61     21.03 o
   2   8  18      718.37      847.38     39.02 o
   3   8  18      911.07     1107.11     50.36 o
   4   8  18      973.05      908.75     73.15 o
   5   8  18      311.99      342.34     37.25 o
   6   8  18      144.79      129.55     23.40 o
   7   8  18      339.59      411.22     40.86 o
   8   8  18       42.84        7.25     24.32 o
   9   8  18      628.25      575.49     67.71 o
  10   8  18       50.43       77.48    147.11 o
  11   8  18      788.01      529.06    104.69 o
  12   8  18      436.00      506.02    103.60 o
   1   9  18       36.14       42.71    100.34 o
   2   9  18       71.46      129.56     49.22 o
   3   9  18     1373.09     1239.62     64.72 o
   4   9  18       75.48        1.10     75.87 o
   5   9  18     1493.17     1507.21     85.66 o
   6   9  18       52.59      119.69     26.50 o
   7   9  18       27.62       45.55     26.38 o
   8   9  18        9.51      -29.29     32.68 o
   9   9  18       73.64      103.71     32.90 o
  10   9  18      106.80      114.21     44.05 o
  11   9  18      103.81      125.63     33.17 o
  12   9  18      374.02      371.61    141.40 o
   0  10  18     2714.83     2710.53    100.07 o
   1  10  18     3372.39     3035.04     91.90 o
   2  10  18       43.00       51.63     95.72 o
   3  10  18      124.76      296.90    122.37 o
   4  10  18     1247.28      897.27     79.67 o
   5  10  18     2096.36     1883.83     61.52 o
   6  10  18       67.99      168.72     38.61 o
   7  10  18      395.83      547.49     54.11 o
   8  10  18        6.92       58.52     62.27 o
   9  10  18      269.84      312.29    252.89 o
  10  10  18       10.88       32.20     89.46 o
  11  10  18      482.48      470.55    123.45 o
  12  10  18        8.10        0.62     40.79 o
   1  11  18      397.39      462.61     45.68 o
   2  11  18     1100.27     1278.68     60.64 o
   3  11  18      214.03      278.56     60.37 o
   4  11  18     1310.32     1169.75    143.58 o
   5  11  18      145.28       99.14     48.67 o
   6  11  18      524.85      581.37     33.19 o
   7  11  18       29.70       29.64     56.83 o
   8  11  18      727.17      679.13    114.21 o
   9  11  18       45.09      184.21     37.60 o
  10  11  18        5.44       81.03     32.09 o
  11  11  18       47.48      108.23     42.96 o
  12  11  18      263.06      -48.95     59.82 o
   0  12  18     1136.82      831.54     59.28 o
   1  12  18      404.98      419.07    169.14 o
   2  12  18     1442.38     1302.34     56.06 o
   3  12  18      251.19      258.45     32.80 o
   4  12  18       35.54       59.82     30.76 o
   5  12  18     2776.60     2508.07     76.33 o
   6  12  18      183.72      171.28     27.30 o
   7  12  18      236.46      195.60     43.78 o
   8  12  18      282.77      398.59     76.68 o
   9  12  18      365.33      297.90     46.77 o
  10  12  18        4.89       65.19     51.94 o
  11  12  18       11.90      -42.96     33.17 o
  12  12  18        3.49      -42.96     59.28 o
   1  13  18      607.83      420.05     57.92 o
   2  13  18     2754.50     2424.44     69.14 o
   3  13  18      281.46      269.50     26.34 o
   4  13  18      431.09      406.97     41.06 o
   5  13  18      120.38      156.14     94.90 o
   6  13  18       85.65      120.62     65.53 o
   7  13  18      168.69      216.72    155.27 o
   8  13  18      782.52      872.68    146.02 o
   9  13  18      217.37      387.36    154.72 o
  10  13  18      254.25      381.78     60.37 o
  11  13  18       83.93       52.92     35.19 o
   0  14  18     2182.23     2227.59    111.49 o
   1  14  18      512.77      438.72     57.10 o
   2  14  18       69.52       70.98     31.59 o
   3  14  18       86.73       90.32     46.50 o
   4  14  18      261.55      418.97     91.64 o
   5  14  18     1678.40     1875.62    132.70 o
   6  14  18        1.12       86.72    137.86 o
   7  14  18      490.73      530.56     85.66 o
   8  14  18       59.03      117.68     26.26 o
   9  14  18       51.44      120.80    108.50 o
  10  14  18       30.45       76.69    146.57 o
  11  14  18      278.87      183.08    128.08 o
   1  15  18        6.02       38.27     32.63 o
   2  15  18     3712.89     3486.91     82.79 o
   3  15  18      519.06      516.38    110.67 o
   4  15  18      743.89      537.96     38.52 o
   5  15  18      829.41      806.76     46.25 o
   6  15  18       16.28      126.41    144.39 o
   7  15  18        2.54      -43.51     59.82 o
   8  15  18       36.87       61.44     45.95 o
   9  15  18      400.83      207.74    130.25 o
  10  15  18      619.90      649.19    107.68 o
  11  15  18       36.87      156.94     41.41 o
   0  16  18      744.17      670.02     76.14 o
   1  16  18      379.46      239.32     31.34 o
   2  16  18      169.52      255.23     90.01 o
   3  16  18      232.44      219.70     60.09 o
   4  16  18      328.58      461.63     36.44 o
   5  16  18      421.14      294.11     30.31 o
   6  16  18      817.53     1039.98    116.93 o
   7  16  18      873.40      763.76     85.66 o
   8  16  18      468.62      623.43     45.96 o
   9  16  18      278.23      190.35     54.93 o
  10  16  18      308.99      428.40     42.95 o
   1  17  18      167.55      238.28     70.43 o
   2  17  18      965.67     1071.95    160.71 o
   3  17  18     1057.64      912.30    130.52 o
   4  17  18       26.91      119.25    163.43 o
   5  17  18      299.15      332.58     60.37 o
   6  17  18      817.77      862.64    140.31 o
   7  17  18     2139.08     2227.09    190.35 o
   8  17  18      742.97      881.84     53.70 o
   9  17  18      103.39       45.45    138.41 o
  10  17  18        0.03      147.67    187.08 o
   0  18  18       57.05       65.81     48.95 o
   1  18  18        4.01      240.58    108.77 o
   2  18  18      308.35      153.96     33.84 o
   3  18  18      111.15      221.03     63.36 o
   4  18  18      167.62      237.64     68.25 o
   5  18  18      324.65      382.01     39.95 o
   6  18  18      234.04      267.26     68.25 o
   7  18  18        0.38      -13.82     68.25 o
   8  18  18      105.96      115.55    102.79 o
   9  18  18        3.08      -77.07     81.30 o
  10  18  18        7.56      -81.58     54.38 o
   1  19  18        0.48      -48.78     32.52 o
   2  19  18      265.49      350.42     36.05 o
   3  19  18      242.54      183.98     78.86 o
   4  19  18      225.61      269.30     35.36 o
   5  19  18       36.84       54.38     41.78 o
   6  19  18        9.44       58.29     39.32 o
   7  19  18      344.45      378.41     67.71 o
   8  19  18      728.74      768.40     79.95 o
   9  19  18      467.95      653.94    107.68 o
   0  20  18      683.64      599.32     65.26 o
   1  20  18        0.80       13.28     46.50 o
   2  20  18       36.58       22.09     30.18 o
   3  20  18       38.67      176.75     87.29 o
   4  20  18       18.58       -7.51     54.38 o
   5  20  18       26.47      -48.54     32.36 o
   6  20  18      488.08      487.86     50.78 o
   7  20  18      104.75       73.74     92.18 o
   8  20  18      318.82      363.61     96.26 o
   9  20  18       13.35       81.97    113.66 o
   1  21  18      419.44      520.26     54.77 o
   2  21  18       46.29      288.84     41.06 o
   3  21  18      196.98      167.19    105.51 o
   4  21  18      670.73     1026.97    303.47 o
   5  21  18      160.35      226.82     42.11 o
   6  21  18      174.79      202.16     43.15 o
   7  21  18      124.40      258.51     37.24 o
   8  21  18        0.14       26.96     87.29 o
   0  22  18      203.70      180.01     43.51 o
   1  22  18       60.46       66.58     65.53 o
   2  22  18      604.28      683.72    160.71 o
   3  22  18     1159.45     1213.43     90.82 o
   4  22  18       26.51       23.42     32.03 o
   5  22  18       41.71      165.00    130.79 o
   6  22  18      180.99      235.21     63.09 o
   7  22  18        7.12      168.63     70.97 o
   1  23  18      156.17      149.69     38.61 o
   2  23  18       94.32      205.10    109.31 o
   3  23  18      710.60      610.06     57.51 o
   4  23  18       23.15       45.19     59.55 o
   5  23  18       69.41      -30.14     27.24 o
   6  23  18       26.46       38.00     27.71 o
   7  23  18      259.52      127.68     41.49 o
   0  24  18     1065.33      972.94     78.31 o
   1  24  18       90.83      133.51     65.26 o
   2  24  18       10.73       57.19     34.54 o
   3  24  18      266.92      325.67     62.54 o
   4  24  18       80.99      122.81     38.34 o
   5  24  18       10.48       89.32     38.76 o
   6  24  18       24.40      -14.01     42.98 o
   1  25  18      170.07      143.35     38.07 o
   2  25  18       37.93      -43.17     34.42 o
   3  25  18        4.19      268.32     58.02 o
   4  25  18       25.27       81.70    124.81 o
   5  25  18        0.03       27.37     45.42 o
   0  26  18     5699.32     6308.07    222.43 o
   1  26  18     1933.08     2017.13     81.86 o
   2  26  18        1.55      -49.19     48.95 o
   3  26  18      209.48      373.43     45.57 o
   1  27  18      156.79      614.00    135.42 o
   1   1  19      596.95      724.24    147.11 o
   2   1  19      105.39      204.28     60.09 o
   3   1  19       15.47      -13.64     11.72 o
   4   1  19      240.32      235.12     18.31 o
   5   1  19      268.38      242.37     35.62 o
   6   1  19       29.38       30.09     45.95 o
   7   1  19       12.22       41.89     21.03 o
   8   1  19       29.81       21.75     32.63 o
   9   1  19       72.00      115.82     17.24 o
  10   1  19       65.57       -4.43     24.62 o
  11   1  19      105.16       48.97     56.83 o
  12   1  19      184.36      489.46    114.21 o
  13   1  19      223.10       92.85     54.52 o
   0   2  19    19257.62    19819.37    498.16 o
   1   2  19     1307.71     1342.89    135.15 o
   2   2  19      203.00      162.61     16.15 o
   3   2  19      734.46      592.52     23.80 o
   4   2  19    15408.94    15634.20    233.77 o
   5   2  19      115.24       64.29     19.03 o
   6   2  19      512.78      591.49     26.50 o
   7   2  19     2257.45     2350.21    142.76 o
   8   2  19     1187.46     1250.74    154.45 o
   9   2  19       48.92       67.06     29.64 o
  10   2  19      200.49      233.01     38.07 o
  11   2  19      145.14      121.91    119.10 o
  12   2  19       24.34      -15.43     46.50 o
  13   2  19       71.24      242.12     65.81 o
   1   3  19       42.74       21.43     13.32 o
   2   3  19     8562.46     8484.07    203.67 o
   3   3  19     8651.54     8436.07    117.08 o
   4   3  19     1115.58     1316.67     40.81 o
   5   3  19     1708.32     1687.83    201.22 o
   6   3  19     1774.21     1869.98     44.40 o
   7   3  19     1702.45     1585.76     40.86 o
   8   3  19      119.86      180.26     29.91 o
   9   3  19       15.26       49.31     54.38 o
  10   3  19        0.88       15.34     59.28 o
  11   3  19      147.61      147.43     38.27 o
  12   3  19       14.63       84.30     42.30 o
  13   3  19      472.53      581.37     71.24 o
   0   4  19     1883.08     2023.65    106.05 o
   1   4  19        4.17       11.65     27.19 o
   2   4  19     1931.49     1991.18     44.04 o
   3   4  19      348.63      323.16     17.60 o
   4   4  19     1256.59     1163.72     37.32 o
   5   4  19     1262.77     1009.02     71.52 o
   6   4  19       35.90      -10.60     49.22 o
   7   4  19      262.26      310.63     26.13 o
   8   4  19     2566.97     2742.48     64.86 o
   9   4  19      104.09      126.47     18.31 o
  10   4  19        0.03       19.22     25.16 o
  11   4  19       63.30      129.98    108.77 o
  12   4  19       46.72       85.82     43.71 o
   1   5  19     1855.74     1924.51    209.11 o
   2   5  19      543.79      525.53     65.81 o
   3   5  19     2401.95     2264.76     42.15 o
   4   5  19     8451.77     8575.20    130.12 o
   5   5  19     1471.52     1334.82     83.21 o
   6   5  19      907.36      688.35     36.98 o
   7   5  19        0.35      -32.92     24.47 o
   8   5  19     1047.25     1199.05     37.70 o
   9   5  19      150.68      160.72     49.22 o
  10   5  19        0.03       -4.39     64.99 o
  11   5  19        5.86      -57.10     38.07 o
  12   5  19       60.04      185.74    168.32 o
   0   6  19      978.97     1043.10     52.21 o
   1   6  19     3772.86     3497.24     70.73 o
   2   6  19        0.51       27.92     43.51 o
   3   6  19     1879.38     1740.79    180.01 o
   4   6  19     3164.91     2868.44    141.94 o
   5   6  19      946.63      874.84     39.16 o
   6   6  19       12.28       51.86     24.47 o
   7   6  19      399.79      293.79     44.05 o
   8   6  19        0.28      -16.32     17.38 o
   9   6  19       47.85       22.92     20.20 o
  10   6  19      265.32      297.54     66.35 o
  11   6  19      172.30      227.97     41.53 o
  12   6  19       83.81       67.54    127.80 o
   1   7  19     2264.15     1949.52    139.50 o
   2   7  19     1513.75     1221.41     53.12 o
   3   7  19     1641.69     1534.36     98.16 o
   4   7  19     1752.67     1673.48     86.74 o
   5   7  19      747.45      800.63    100.34 o
   6   7  19     1851.20     1771.05    124.54 o
   7   7  19       31.20      139.05     41.06 o
   8   7  19     1178.05     1113.74     44.60 o
   9   7  19      310.59      439.32     34.62 o
  10   7  19      173.93      134.29     25.94 o
  11   7  19       54.62      227.87     87.29 o
  12   7  19      217.84      700.45    167.23 o
   0   8  19      820.61      647.18     63.63 o
   1   8  19     2882.27     2801.52    216.45 o
   2   8  19     1078.53     1039.07     49.15 o
   3   8  19       32.48      -47.39     40.52 o
   4   8  19      235.82      355.26     32.29 o
   5   8  19       20.47        5.35     19.51 o
   6   8  19       13.51      149.59     54.66 o
   7   8  19      147.30      136.58    132.70 o
   8   8  19       53.11       18.09     92.18 o
   9   8  19        3.46      -64.82     45.95 o
  10   8  19        7.84       86.47     27.19 o
  11   8  19        0.83       50.62     45.95 o
  12   8  19      467.60      633.05    128.62 o
   1   9  19     1185.85     1082.86    108.23 o
   2   9  19     3483.47     3230.69     82.30 o
   3   9  19      115.05      237.91     39.30 o
   4   9  19     2261.63     2191.55     64.68 o
   5   9  19     2056.95     1726.55    126.72 o
   6   9  19      669.29      872.72    184.64 o
   7   9  19      903.50      766.77     44.47 o
   8   9  19      743.97      900.42     40.26 o
   9   9  19       16.35       -5.40     46.50 o
  10   9  19       61.58      -32.09     37.53 o
  11   9  19       71.56      136.28     65.26 o
  12   9  19      275.46       55.56    168.32 o
   0  10  19     2252.30     1855.06     76.14 o
   1  10  19       65.09       77.77     30.18 o
   2  10  19       42.55       53.65     32.36 o
   3  10  19       49.82        5.44     19.23 o
   4  10  19     1192.44     1217.77    215.63 o
   5  10  19       68.07       92.22     27.11 o
   6  10  19      109.50       24.72     29.91 o
   7  10  19       31.33      121.60     40.52 o
   8  10  19        3.55       28.76     36.60 o
   9  10  19      283.45      453.42    152.00 o
  10  10  19       23.41      -21.75     37.53 o
  11  10  19        5.55      -70.33     73.15 o
  12  10  19       33.29      -72.25     48.17 o
   1  11  19       11.99       42.19     62.27 o
   2  11  19     2607.52     2448.91    131.61 o
   3  11  19      571.98      648.94     35.88 o
   4  11  19        0.13      -31.18     51.39 o
   5  11  19      849.44      873.06     42.65 o
   6  11  19       28.56      -20.05     27.98 o
   7  11  19       28.74       22.34     22.23 o
   8  11  19      334.81      339.69     74.51 o
   9  11  19       13.76      -54.13     36.08 o
  10  11  19       69.33      214.36    264.04 o
  11  11  19        1.60       11.16     32.88 o
   0  12  19      917.56     1150.78     84.84 o
   1  12  19     2345.59     1700.71     91.37 o
   2  12  19      676.45     1038.75     66.35 o
   3  12  19      115.81       33.37     70.97 o
   4  12  19      103.70      112.83     38.07 o
   5  12  19     1185.10     1287.19     82.39 o
   6  12  19     1311.38     1351.70     49.97 o
   7  12  19      106.81      204.65     25.31 o
   8  12  19      725.71      660.36     44.65 o
   9  12  19      734.62      878.41     63.96 o
  10  12  19       73.12      116.95     97.62 o
  11  12  19      248.48      353.50     55.47 o
   1  13  19      978.85     1151.59    228.69 o
   2  13  19     3150.76     3325.62     90.37 o
   3  13  19      390.17      459.62    202.04 o
   4  13  19       93.62      164.75     40.79 o
   5  13  19       22.18       70.70     31.48 o
   6  13  19     3677.39     3530.70    205.85 o
   7  13  19      165.77      350.47     40.24 o
   8  13  19      128.03      133.98     46.50 o
   9  13  19       74.79       57.67     67.71 o
  10  13  19      136.86      244.19     48.40 o
  11  13  19        4.65      256.15     54.38 o
   0  14  19     6565.85     5893.66    169.68 o
   1  14  19     1122.40     1020.42     59.01 o
   2  14  19      299.70      266.96     76.14 o
   3  14  19      707.01      717.62     82.39 o
   4  14  19     2862.39     2580.32    180.83 o
   5  14  19        0.39      -18.23     32.63 o
   6  14  19      626.91      575.16    125.90 o
   7  14  19       41.98       35.36     53.84 o
   8  14  19       75.28       30.06     32.63 o
   9  14  19       98.15      119.86     36.72 o
  10  14  19       40.33       71.41     35.27 o
  11  14  19      122.45       15.09    124.81 o
   1  15  19     3529.75     3171.38    120.46 o
   2  15  19      436.47      501.26    118.83 o
   3  15  19     1314.58     1399.29     79.40 o
   4  15  19      464.58      551.69     39.79 o
   5  15  19      546.42      426.31     89.46 o
   6  15  19        9.35       32.31     34.37 o
   7  15  19      748.24      745.78    126.99 o
   8  15  19      696.94      497.73     45.41 o
   9  15  19        0.77      -20.98     70.43 o
  10  15  19      308.97      527.44    228.42 o
   0  16  19       31.93       27.19     44.05 o
   1  16  19     2624.43     2227.59     73.33 o
   2  16  19       82.74       77.07     86.74 o
   3  16  19       17.20       70.75    133.24 o
   4  16  19       41.75        3.40     24.92 o
   5  16  19      835.36     1025.61     56.62 o
   6  16  19      907.89      927.75     70.97 o
   7  16  19       39.75      212.95     68.52 o
   8  16  19       33.12       98.32    137.86 o
   9  16  19      103.58       66.88     56.83 o
  10  16  19      475.14      607.50    314.89 o
   1  17  19       47.94      -56.72     46.23 o
   2  17  19      592.57      344.02     60.91 o
   3  17  19        1.25       65.29     37.80 o
   4  17  19        0.14       18.70    190.62 o
   5  17  19      161.68      189.41     40.41 o
   6  17  19      188.40      320.44     76.14 o
   7  17  19      752.19      577.65     56.20 o
   8  17  19       54.13      -14.19     84.30 o
   9  17  19       43.55      -42.20     36.20 o
  10  17  19      898.76     1214.66    339.63 o
   0  18  19      139.44      232.77     60.91 o
   1  18  19       13.21      -30.09     34.60 o
   2  18  19        9.44       97.38     94.90 o
   3  18  19       10.33      -19.24     28.42 o
   4  18  19     1683.62     1644.78    112.85 o
   5  18  19       35.80       72.29     32.68 o
   6  18  19      274.19      260.49    116.93 o
   7  18  19      456.87      336.55     84.30 o
   8  18  19      349.27      390.09     38.07 o
   9  18  19        5.61      136.83    165.87 o
   1  19  19      322.16      240.14     54.66 o
   2  19  19      822.13      912.56    174.85 o
   3  19  19      249.94      268.72     59.82 o
   4  19  19       17.38      148.76     40.24 o
   5  19  19       63.40      149.60     60.37 o
   6  19  19      245.65      324.74     46.77 o
   7  19  19      479.28      694.67     46.35 o
   8  19  19       11.02      156.78    155.54 o
   9  19  19       18.29      151.73     54.38 o
   0  20  19        1.76       97.89     38.07 o
   1  20  19       77.89      256.61     42.96 o
   2  20  19       62.55       62.04     60.09 o
   3  20  19      354.61      508.80    106.05 o
   4  20  19       75.20      197.68     76.41 o
   5  20  19      329.54      360.11     43.64 o
   6  20  19       58.97      114.53     59.28 o
   7  20  19       64.03       34.25     48.67 o
   8  20  19        8.42       -6.04     33.97 o
   1  21  19      142.77      195.09     31.97 o
   2  21  19      405.05      371.37    160.43 o
   3  21  19       25.42      -22.67    105.51 o
   4  21  19      207.27      245.62     37.24 o
   5  21  19       36.02      116.49    134.06 o
   6  21  19      120.14      114.23     86.74 o
   7  21  19       21.26       -6.33     38.07 o
   0  22  19       53.58       21.75     37.53 o
   1  22  19      220.54       54.00     32.36 o
   2  22  19       10.59       82.16    138.14 o
   3  22  19      134.93      227.36     43.78 o
   4  22  19      168.26      219.76    103.87 o
   5  22  19      317.56      266.10     60.09 o
   6  22  19      266.44      201.76     40.14 o
   7  22  19       92.16       12.13     43.78 o
   1  23  19       13.06       50.92     70.97 o
   2  23  19      200.26      269.95     80.37 o
   3  23  19       24.62        6.27    121.82 o
   4  23  19       35.18       97.13     38.45 o
   5  23  19       61.79      -45.96     46.23 o
   6  23  19      147.48      262.74    204.76 o
   0  24  19      172.51      414.41     53.84 o
   1  24  19       89.25       76.62     38.07 o
   2  24  19      315.06      271.19     41.88 o
   3  24  19      636.56      604.08    218.90 o
   4  24  19      246.58      340.79    135.42 o
   5  24  19      503.45      510.25     52.65 o
   1  25  19       39.33       91.91     59.82 o
   2  25  19     3175.89     3433.57    146.29 o
   3  25  19      638.44     1017.58     98.16 o
   4  25  19       62.42       38.14     42.04 o
   0  26  19       50.72      125.63     54.38 o
   1  26  19       16.65       -4.32     36.31 o
   2  26  19        4.27      114.51    195.24 o
   0   0  20     3207.25     3308.76    127.26 o
   1   0  20      244.82      499.25     52.75 o
   2   0  20     2478.72     2559.34     74.51 o
   3   0  20     2767.13     2347.24     64.17 o
   4   0  20     3052.57     2764.91     85.38 o
   5   0  20     6343.64     5893.66    135.96 o
   6   0  20      125.72      119.10     27.19 o
   7   0  20      133.18      331.75     32.09 o
   8   0  20        2.03       21.75     21.75 o
   9   0  20      636.22      728.75     44.05 o
  10   0  20       78.76      479.67     54.93 o
  11   0  20        1.49      125.63     49.49 o
  12   0  20      193.79      119.10     82.12 o
   1   1  20      164.34      365.37     46.72 o
   2   1  20    14880.91    15102.19    334.74 o
   3   1  20      211.62      222.02     16.85 o
   4   1  20     2895.96     2929.72    209.65 o
   5   1  20       15.34       53.97     73.15 o
   6   1  20       69.00       88.54     16.99 o
   7   1  20      379.12      267.02     98.16 o
   8   1  20      118.64      217.07     51.39 o
   9   1  20        6.63      -28.33     18.89 o
  10   1  20      775.49      986.09    133.51 o
  11   1  20       42.23      128.18     43.50 o
  12   1  20       21.88       34.35     84.30 o
   0   2  20     9298.01     9120.29    183.28 o
   1   2  20     1663.99     1509.73    110.40 o
   2   2  20       87.02      141.92     15.38 o
   3   2  20     2977.78     2959.38     52.92 o
   4   2  20     1073.28     1028.99    140.04 o
   5   2  20      285.41      275.88     23.26 o
   6   2  20     1397.19     1496.22     44.42 o
   7   2  20      153.29      274.91     51.94 o
   8   2  20      343.32      352.39     26.34 o
   9   2  20      663.14      709.14     43.51 o
  10   2  20      497.74      682.96     37.99 o
  11   2  20      103.02      140.01     34.23 o
  12   2  20        2.14      -23.45     59.28 o
   1   3  20      897.78      877.42     66.08 o
   2   3  20     3219.72     3048.56     60.26 o
   3   3  20      171.88      216.70     70.70 o
   4   3  20      109.32      179.50     21.83 o
   5   3  20     1168.56     1056.64     45.68 o
   6   3  20     1062.28     1165.69     39.95 o
   7   3  20      302.35      262.23     79.40 o
   8   3  20       85.62      134.44     70.97 o
   9   3  20      689.06      525.44     28.26 o
  10   3  20       25.74       29.42     20.89 o
  11   3  20      186.52      192.07     70.97 o
  12   3  20      121.19      192.53    155.54 o
   0   4  20    17396.63    15846.58    296.94 o
   1   4  20      198.93      159.05     28.94 o
   2   4  20     5533.72     5176.62     86.10 o
   3   4  20     1077.60     1235.96     90.55 o
   4   4  20     4354.69     4195.86     96.83 o
   5   4  20      382.82      268.94     25.43 o
   6   4  20     1490.01     1472.57     45.14 o
   7   4  20       62.73       72.61     40.52 o
   8   4  20      303.07      304.26     24.00 o
   9   4  20      306.31      187.51     43.78 o
  10   4  20      174.42      274.69     25.65 o
  11   4  20        2.50      -23.93     62.54 o
  12   4  20      286.38      473.37    109.04 o
   1   5  20    11546.06    11328.33    464.99 o
   2   5  20     7809.60     7433.41    248.27 o
   3   5  20        1.09      156.45     24.78 o
   4   5  20       29.04      106.12     45.95 o
   5   5  20     4955.36     5103.10    156.90 o
   6   5  20      195.33      254.21     24.82 o
   7   5  20     2366.23     2145.97    130.52 o
   8   5  20        7.16      -12.71     15.03 o
   9   5  20        5.79        3.24     32.09 o
  10   5  20      510.19      508.49    135.96 o
  11   5  20      237.33      384.63    146.29 o
  12   5  20      165.00      212.91    117.20 o
   0   6  20      670.14      870.15     69.61 o
   1   6  20      727.15      911.10    200.95 o
   2   6  20     1428.39     1228.68    171.31 o
   3   6  20     3474.22     3943.25    104.79 o
   4   6  20      130.82       -4.31     45.95 o
   5   6  20      592.80      388.89     62.27 o
   6   6  20      923.32      926.91    113.94 o
   7   6  20     1068.39     1128.02     75.05 o
   8   6  20      384.61      304.61     25.31 o
   9   6  20     1122.36      852.33    110.67 o
  10   6  20      430.97      627.54    185.18 o
  11   6  20      888.67     1486.02    108.06 o
  12   6  20       66.14      129.34     37.63 o
   1   7  20       68.41       52.88     29.78 o
   2   7  20       87.57      -11.91     65.26 o
   3   7  20     2304.46     2161.93    209.38 o
   4   7  20      110.43      198.28     28.18 o
   5   7  20      382.94      187.59     60.37 o
   6   7  20      290.00      264.99     27.56 o
   7   7  20     1583.12     1569.82    126.72 o
   8   7  20      320.52      320.84     32.76 o
   9   7  20       54.77       48.64     26.10 o
  10   7  20       82.02      111.09     78.59 o
  11   7  20       56.16       26.49     50.96 o
  12   7  20      213.63      332.09    274.64 o
   0   8  20       70.17      287.69     82.66 o
   1   8  20      126.37      427.23     41.14 o
   2   8  20       74.07      147.74     35.08 o
   3   8  20       49.31      200.25     28.32 o
   4   8  20        4.42       -1.13     25.94 o
   5   8  20        9.63       66.06     65.26 o
   6   8  20      403.53      400.72     28.88 o
   7   8  20      529.15      473.23     57.10 o
   8   8  20       37.89       40.79     29.91 o
   9   8  20        2.81       92.93     30.17 o
  10   8  20       74.32      184.36     38.07 o
  11   8  20      216.65      404.22    192.79 o
  12   8  20       21.24      -69.67     46.45 o
   1   9  20        5.73       75.59     31.38 o
   2   9  20       71.92      137.13     81.03 o
   3   9  20      455.17      435.64     34.80 o
   4   9  20      266.78      361.42     36.60 o
   5   9  20        2.59       41.09     29.90 o
   6   9  20      557.21      576.25     63.63 o
   7   9  20       12.61       95.56     26.92 o
   8   9  20      397.47      374.66     95.17 o
   9   9  20      232.03      259.18    144.66 o
  10   9  20       31.19      232.48     81.85 o
  11   9  20       92.94      135.91     36.37 o
   0  10  20      744.12      549.83     58.74 o
   1  10  20       18.42      -15.58     64.99 o
   2  10  20       62.54       86.36     59.82 o
   3  10  20      277.77      374.61     48.40 o
   4  10  20      277.15      275.43     92.73 o
   5  10  20      366.23      378.17     83.48 o
   6  10  20      894.66     1076.19    226.51 o
   7  10  20      749.82      759.75     43.77 o
   8  10  20      193.59      257.34     44.32 o
   9  10  20        7.95        0.44     86.74 o
  10  10  20       84.22       32.09     43.51 o
  11  10  20        0.18       52.12     32.60 o
   1  11  20       24.85       83.44     45.95 o
   2  11  20       20.86       52.36     26.10 o
   3  11  20     2881.69     2795.89     71.72 o
   4  11  20       23.85      -33.99     27.98 o
   5  11  20      904.97     1016.63     83.48 o
   6  11  20       82.48       92.33     34.42 o
   7  11  20      633.25      723.12    133.24 o
   8  11  20       57.67      113.93     90.01 o
   9  11  20      415.45      356.53    139.22 o
  10  11  20      139.20      120.13     57.10 o
  11  11  20      232.21      218.92    163.70 o
   0  12  20     1179.30     1591.84     82.12 o
   1  12  20       19.14       80.48     24.53 o
   2  12  20      838.14      833.17     46.90 o
   3  12  20        1.74      -19.08     23.06 o
   4  12  20      741.42      939.16    160.16 o
   5  12  20      360.38      246.77     41.33 o
   6  12  20       17.95       82.84     35.62 o
   7  12  20        4.14       36.34     28.80 o
   8  12  20       10.60      -12.87     30.89 o
   9  12  20       89.40      165.33     41.78 o
  10  12  20       53.76      -26.34     59.55 o
  11  12  20        1.05      -57.92     38.61 o
   1  13  20      565.75      583.40     97.89 o
   2  13  20     2816.82     2455.52    163.70 o
   3  13  20      397.22      521.66     97.62 o
   4  13  20     1630.16     1950.00     57.37 o
   5  13  20      215.12      113.52    103.60 o
   6  13  20       78.47      145.08     59.82 o
   7  13  20      187.47      407.80    169.14 o
   8  13  20      440.77      452.17     34.40 o
   9  13  20      265.79      402.45    103.33 o
  10  13  20       48.26       34.23     81.85 o
   0  14  20      995.51      636.30     59.28 o
   1  14  20      107.61      274.90     40.52 o
   2  14  20       32.69      102.39     29.91 o
   3  14  20        3.75       24.45     22.88 o
   4  14  20      133.26      129.06     29.64 o
   5  14  20       14.04      358.41     90.01 o
   6  14  20       88.43      271.06     49.49 o
   7  14  20      158.66      120.48     43.24 o
   8  14  20       87.91       16.00     70.70 o
   9  14  20       87.11       62.82     87.02 o
  10  14  20        5.45      254.52    241.47 o
   1  15  20       73.15       26.89     53.84 o
   2  15  20      248.05       54.38     30.76 o
   3  15  20        0.37      -40.38     26.92 o
   4  15  20       25.59      -50.38     36.38 o
   5  15  20      276.34      427.24     38.80 o
   6  15  20      101.00      139.27     30.30 o
   7  15  20     1353.27     1330.08     49.41 o
   8  15  20       15.63       -8.23     38.65 o
   9  15  20      441.30      481.56    133.79 o
  10  15  20      526.28      642.08     78.86 o
   0  16  20      690.12      532.97     61.45 o
   1  16  20     1506.29     1370.31     56.40 o
   2  16  20      325.01      391.37     36.99 o
   3  16  20     2035.85     1909.61     74.97 o
   4  16  20      178.29      215.34     48.67 o
   5  16  20      416.19      573.87    129.71 o
   6  16  20      960.51      856.82    151.19 o
   7  16  20      106.58       61.38     54.11 o
   8  16  20       26.63       25.17     35.62 o
   9  16  20      573.90      629.32    301.02 o
   1  17  20      119.62      301.93    138.95 o
   2  17  20        6.50      184.84     78.59 o
   3  17  20       42.14       92.13     70.43 o
   4  17  20      430.27      596.94    166.14 o
   5  17  20      226.35      315.79     37.63 o
   6  17  20        6.85        7.54     26.10 o
   7  17  20      314.98      435.01     44.60 o
   8  17  20      890.04     1214.73    221.35 o
   9  17  20      817.14      737.78     79.58 o
   0  18  20      129.25      200.68     47.86 o
   1  18  20      171.62      163.13     75.87 o
   2  18  20        0.88       14.59    108.50 o
   3  18  20        0.90        9.41     24.68 o
   4  18  20      366.68      428.17     42.44 o
   5  18  20       59.83     -110.18     84.02 o
   6  18  20        0.14       83.38     31.08 o
   7  18  20      625.73      432.05     49.22 o
   8  18  20      170.74      292.44     71.24 o
   9  18  20       39.73      -38.61     44.05 o
   1  19  20        2.22       21.75     32.63 o
   2  19  20      753.88      858.22     87.83 o
   3  19  20       58.75       27.33    165.33 o
   4  19  20      234.63       74.88    135.42 o
   5  19  20       84.92       97.82     78.86 o
   6  19  20      344.34      240.11     55.20 o
   7  19  20       84.92       16.32     87.02 o
   8  19  20      425.17      378.15     42.17 o
   0  20  20     1758.94     1533.65     81.03 o
   1  20  20      292.69      295.71     41.06 o
   2  20  20      369.20      486.99     96.53 o
   3  20  20       34.20      226.12     34.80 o
   4  20  20      169.25      167.83     90.28 o
   5  20  20      346.37      440.79    116.65 o
   6  20  20      966.85     1234.07     71.40 o
   7  20  20       56.22        5.44     36.70 o
   8  20  20       57.97      119.10     64.99 o
   1  21  20      330.82      332.87     46.69 o
   2  21  20        7.28      123.71     35.19 o
   3  21  20      290.62      130.72    101.16 o
   4  21  20        0.39      -21.33     34.23 o
   5  21  20     1233.40     1088.19    123.45 o
   6  21  20       28.87       19.35     33.71 o
   7  21  20       31.22      -18.66     42.31 o
   0  22  20        5.76      190.35     58.74 o
   1  22  20       35.02       18.27     67.71 o
   2  22  20        4.10      144.95     70.16 o
   3  22  20        1.75       26.40     32.68 o
   4  22  20       94.69      101.13     30.17 o
   5  22  20        5.38      -60.51     40.34 o
   6  22  20       46.91       32.31     46.23 o
   1  23  20      258.89      108.72     38.45 o
   2  23  20      332.05      429.27     67.44 o
   3  23  20       26.22        8.29     44.65 o
   4  23  20     1072.63     1333.63    180.56 o
   5  23  20        3.94      -27.19     33.97 o
   0  24  20      273.22      292.59     60.37 o
   1  24  20       79.28      198.70    135.96 o
   2  24  20       13.39        2.70     62.81 o
   3  24  20      103.56       86.41     51.94 o
   4  24  20      267.69      410.01    174.57 o
   1  25  20      480.05      604.03     58.74 o
   2  25  20        0.04      274.09     82.12 o
   3  25  20      157.08      225.98    138.41 o
   1   1  21     5730.99     6228.60    139.77 o
   2   1  21     6196.27     6432.31    121.21 o
   3   1  21      418.49      547.95     71.52 o
   4   1  21      296.12      299.54    125.63 o
   5   1  21     1239.66     1157.23     65.26 o
   6   1  21        1.76      -33.01     38.07 o
   7   1  21      373.83      354.40     49.22 o
   8   1  21      186.32      213.34     20.25 o
   9   1  21      110.37      136.81     43.78 o
  10   1  21       93.46       27.19     27.24 o
  11   1  21      102.67      116.67     34.42 o
  12   1  21      115.74      182.58     39.86 o
   0   2  21       14.65      244.19     32.09 o
   1   2  21        0.09      213.55     48.67 o
   2   2  21     1214.67     1298.98     63.09 o
   3   2  21      117.38       80.03     19.22 o
   4   2  21      990.12      922.13     56.02 o
   5   2  21      962.85      969.02     82.12 o
   6   2  21       14.59       27.55     43.24 o
   7   2  21        0.12       15.28     51.39 o
   8   2  21        0.48       25.37     18.41 o
   9   2  21       88.06      159.62     65.26 o
  10   2  21      101.48      371.70    116.93 o
  11   2  21        4.51      -45.89     78.86 o
  12   2  21      488.08      745.99     67.69 o
   1   3  21    12303.41    11955.33    426.65 o
   2   3  21     6293.15     6184.54    156.08 o
   3   3  21     1526.25     1540.84     81.85 o
   4   3  21      266.20      279.70     46.77 o
   5   3  21      603.28      746.40     73.15 o
   6   3  21     2002.29     1865.56     63.36 o
   7   3  21     1096.36     1055.48    167.23 o
   8   3  21       13.71       34.83     91.91 o
   9   3  21      304.89      280.10     24.78 o
  10   3  21      564.27      542.19     37.96 o
  11   3  21      101.92      129.93    160.43 o
  12   3  21       25.68       74.72     39.76 o
   0   4  21     5198.05     5064.29    157.17 o
   1   4  21      159.02      241.03     84.30 o
   2   4  21     1316.34     1425.98     51.14 o
   3   4  21      315.31      298.58     59.55 o
   4   4  21       74.24      136.99     21.03 o
   5   4  21      515.41      382.77     82.39 o
   6   4  21      436.56      515.80     79.40 o
   7   4  21     1337.98     1185.85    110.67 o
   8   4  21      117.08       98.43     70.43 o
   9   4  21      202.24      307.14     26.65 o
  10   4  21        6.82       25.74     24.32 o
  11   4  21      401.91      455.62     76.14 o
  12   4  21       31.87      171.31     45.25 o
   1   5  21       68.02      115.97     54.11 o
   2   5  21      781.05      756.85     35.77 o
   3   5  21      269.49      242.50     41.06 o
   4   5  21     1610.53     1523.18     63.09 o
   5   5  21      573.33      506.03     57.10 o
   6   5  21       40.37       38.68     17.78 o
   7   5  21        0.16       34.23     62.00 o
   8   5  21     1115.49     1111.41     53.84 o
   9   5  21      368.14      402.66     54.66 o
  10   5  21      385.55      305.96     30.77 o
  11   5  21       22.76       67.95     43.38 o
  12   5  21      277.03      227.74     69.02 o
   0   6  21      244.95      174.03     39.16 o
   1   6  21     2274.96     2153.69     65.29 o
   2   6  21       94.97      126.44     62.81 o
   3   6  21     1130.55     1121.93    110.94 o
   4   6  21      163.08      133.80     18.19 o
   5   6  21       87.50      104.23     51.67 o
   6   6  21      303.00      387.60     59.55 o
   7   6  21      262.44      179.97     32.36 o
   8   6  21        0.03       11.04     19.42 o
   9   6  21        3.94        2.29     35.08 o
  10   6  21       22.40      141.67     97.35 o
  11   6  21       52.89      198.76     60.11 o
   1   7  21      703.14      637.63     76.68 o
   2   7  21      722.83      552.66     49.49 o
   3   7  21        0.13       86.07     28.57 o
   4   7  21       23.42       87.23     57.10 o
   5   7  21       84.32       58.77     26.92 o
   6   7  21      101.39       62.79     26.72 o
   7   7  21        0.01       43.62     26.72 o
   8   7  21       27.56       80.58     43.78 o
   9   7  21      826.39      971.24     77.50 o
  10   7  21      121.79      190.91     98.16 o
  11   7  21        3.18       51.31    103.60 o
   0   8  21     8410.79     8054.90    198.50 o
   1   8  21      166.66       90.42     64.99 o
   2   8  21       19.57      112.14     54.38 o
   3   8  21        5.25      111.94     45.95 o
   4   8  21    10110.77     9799.60    560.98 o
   5   8  21      301.60      181.15     45.68 o
   6   8  21      919.04      867.38     69.34 o
   7   8  21      283.98      219.16     54.38 o
   8   8  21       13.60       27.46     22.23 o
   9   8  21       50.50       43.60     91.91 o
  10   8  21        6.13      -20.79     25.49 o
  11   8  21        1.35        0.62     97.62 o
   1   9  21       89.07       62.81     62.81 o
   2   9  21      561.02      408.04    114.21 o
   3   9  21      609.26      628.04    121.28 o
   4   9  21        4.97       63.05     24.39 o
   5   9  21      743.57      738.34     45.95 o
   6   9  21       17.88      -25.00     27.06 o
   7   9  21       57.98       56.40     31.19 o
   8   9  21      293.77      401.26     81.30 o
   9   9  21      270.24      435.08     47.68 o
  10   9  21      100.35      154.11     89.46 o
  11   9  21        2.21      299.92     70.68 o
   0  10  21        0.11      190.35     58.74 o
   1  10  21      478.28      360.93     65.26 o
   2  10  21      495.32      366.10     33.70 o
   3  10  21      480.10      473.69     37.09 o
   4  10  21      302.95      299.78    108.23 o
   5  10  21     2174.50     1968.38     68.52 o
   6  10  21        3.63      -41.57     43.24 o
   7  10  21       31.84      -24.45     22.88 o
   8  10  21        2.47        3.82     21.13 o
   9  10  21       32.13      180.50     40.79 o
  10  10  21       73.62        5.72    114.21 o
  11  10  21        2.26       91.64     38.06 o
   1  11  21      268.92      166.76     34.90 o
   2  11  21      138.28       35.43     73.15 o
   3  11  21      386.91      219.70     78.59 o
   4  11  21     1880.77     2036.76    181.10 o
   5  11  21      129.52      155.53     65.26 o
   6  11  21       98.70      137.61     27.11 o
   7  11  21      309.24      411.68     53.84 o
   8  11  21      427.16      508.52    248.27 o
   9  11  21        0.02       11.89     25.56 o
  10  11  21      157.17      202.85     40.86 o
  11  11  21        9.77      -26.46     62.54 o
   0  12  21     2162.84     2003.53     85.93 o
   1  12  21      361.34      328.14     54.38 o
   2  12  21        1.84       24.62     38.65 o
   3  12  21      719.04      709.72    117.47 o
   4  12  21     4269.61     4447.08    103.33 o
   5  12  21      540.83      448.27     81.58 o
   6  12  21     3507.07     3666.52    116.11 o
   7  12  21        3.81       -0.08     37.53 o
   8  12  21      183.58      168.50     70.97 o
   9  12  21       25.57       25.85    102.79 o
  10  12  21      181.93      144.80     33.83 o
   1  13  21      945.27      942.95     66.20 o
   2  13  21      468.82      560.18     96.80 o
   3  13  21       42.97       71.94     32.68 o
   4  13  21       10.77       13.98     54.38 o
   5  13  21      477.00      418.91     95.17 o
   6  13  21      623.52      570.40     66.62 o
   7  13  21       18.78       48.06    119.65 o
   8  13  21        0.51      -24.72     41.78 o
   9  13  21       53.92      200.68     81.58 o
  10  13  21        4.26       94.13     28.70 o
   0  14  21        4.89      342.62     65.26 o
   1  14  21      828.17     1036.44    250.44 o
   2  14  21      441.42      645.21     62.54 o
   3  14  21        0.94       13.26     27.46 o
   4  14  21      192.14      112.19    100.61 o
   5  14  21      294.49      263.57     36.52 o
   6  14  21      262.24      422.06    148.74 o
   7  14  21       36.50      171.14     95.44 o
   8  14  21      899.64      918.86     63.36 o
   9  14  21       80.07       84.38    108.77 o
  10  14  21      197.22       97.89     38.07 o
   1  15  21       80.69       42.42     57.10 o
   2  15  21     3825.39     3696.74     85.38 o
   3  15  21       10.13       91.04     28.72 o
   4  15  21     1665.86     1923.47    162.34 o
   5  15  21      282.60      210.46     43.24 o
   6  15  21      303.33      241.05     38.65 o
   7  15  21      596.26      686.56     64.72 o
   8  15  21       68.39       34.69     48.67 o
   9  15  21      142.18       49.92     47.84 o
   0  16  21      909.05      831.54     59.28 o
   1  16  21        1.21       22.38     54.11 o
   2  16  21        5.06      -33.47     35.62 o
   3  16  21      298.61      225.56     55.20 o
   4  16  21        7.62       -1.14     27.56 o
   5  16  21        0.82       75.87     75.87 o
   6  16  21       87.98       61.45     51.67 o
   7  16  21       22.50      120.75     36.61 o
   8  16  21       83.11       43.55     30.18 o
   9  16  21       82.81      378.14    147.38 o
   1  17  21      306.78      242.21     73.69 o
   2  17  21      738.32      729.84     49.11 o
   3  17  21      138.58      202.16     59.28 o
   4  17  21      274.88      342.40     41.97 o
   5  17  21        3.46       44.59     35.08 o
   6  17  21      482.74      488.54     49.16 o
   7  17  21       30.10       72.29     32.68 o
   8  17  21      354.95      272.38    160.98 o
   9  17  21       16.74       61.00    108.23 o
   0  18  21       56.68       48.95     43.51 o
   1  18  21        1.31       38.71     32.90 o
   2  18  21      199.48      196.91     51.12 o
   3  18  21        7.71      -33.10     30.17 o
   4  18  21      799.62      788.10    121.55 o
   5  18  21       38.43      166.59     56.56 o
   6  18  21       99.16       54.48     98.16 o
   7  18  21        0.55       -3.25     37.53 o
   8  18  21      404.80      485.74     43.54 o
   1  19  21       78.02       70.23     27.46 o
   2  19  21     1048.88     1283.91     54.12 o
   3  19  21       35.81       88.83     59.82 o
   4  19  21       14.84      198.80     50.96 o
   5  19  21      529.79      498.29    141.40 o
   6  19  21      859.53      742.76    183.82 o
   7  19  21      671.28      571.77     75.59 o
   8  19  21      209.76      282.65     82.66 o
   0  20  21     3681.32     3325.62    127.80 o
   1  20  21       19.55       19.11     43.51 o
   2  20  21       21.21       23.38     59.28 o
   3  20  21        2.52      -60.51     86.74 o
   4  20  21      773.25      813.82     84.57 o
   5  20  21       29.86       28.13     43.83 o
   6  20  21       90.52       70.70     48.40 o
   7  20  21      203.52      232.00     38.34 o
   1  21  21      301.95      408.56     43.07 o
   2  21  21        0.62        5.34     91.91 o
   3  21  21      372.22      715.20    377.43 o
   4  21  21       39.28      -18.95    111.22 o
   5  21  21        7.99      -22.94     30.17 o
   6  21  21       23.58      -35.31     34.60 o
   0  22  21      313.50      320.87     55.47 o
   1  22  21       68.99       74.83     32.68 o
   2  22  21      603.68      670.77    186.27 o
   3  22  21       10.59      -11.84     43.78 o
   4  22  21       25.19       56.78     76.41 o
   5  22  21       19.43      135.79     50.18 o
   1  23  21       31.08       57.61     40.07 o
   2  23  21      225.87      295.29     87.02 o
   3  23  21      245.44      331.69     97.62 o
   4  23  21      381.08      436.24     73.96 o
   0  24  21     1842.13     1912.16    115.84 o
   1  24  21      287.87      167.42     42.02 o
   2  24  21       93.89      306.80     60.37 o
   3  24  21      349.04      255.72     50.44 o
   0   0  22     6738.65     6343.42    199.59 o
   1   0  22      182.26      206.66     32.09 o
   2   0  22     2848.97     2961.78     96.26 o
   3   0  22    10324.88    10177.53    208.29 o
   4   0  22     1358.04     1274.23     73.96 o
   5   0  22     2152.50     2304.82     77.77 o
   6   0  22     5214.95     5012.08    125.08 o
   7   0  22     2530.81     2248.26     90.82 o
   8   0  22       33.77       38.61     27.19 o
   9   0  22      408.11      549.83     45.14 o
  10   0  22      983.78     1091.50     63.09 o
  11   0  22      717.28      857.10     77.77 o
   1   1  22     2319.82     2442.52     56.30 o
   2   1  22     2541.09     2514.28    140.04 o
   3   1  22     2892.38     2897.93     71.24 o
   4   1  22      135.21      203.06     51.94 o
   5   1  22      563.12      639.21     39.16 o
   6   1  22      264.22      325.82     95.72 o
   7   1  22      192.00      269.64     41.06 o
   8   1  22      168.43      204.63     64.99 o
   9   1  22      947.97     1163.02     42.35 o
  10   1  22      154.72      124.87     38.07 o
  11   1  22       32.99       25.50     56.83 o
   0   2  22      965.39     1381.37     93.00 o
   1   2  22     3945.72     4160.17    128.35 o
   2   2  22       46.39        5.44     43.51 o
   3   2  22       12.77       13.60     35.35 o
   4   2  22      235.01      235.42     31.00 o
   5   2  22       17.21       28.38     20.89 o
   6   2  22      152.66      143.91     57.10 o
   7   2  22     2004.42     1957.53     50.74 o
   8   2  22       57.37       42.77     84.30 o
   9   2  22        9.72      -29.13     19.42 o
  10   2  22      164.33      118.06     57.10 o
  11   2  22       39.60       16.32     54.38 o
   1   3  22      878.17     1089.65     51.36 o
   2   3  22     9106.97     9011.33    167.39 o
   3   3  22     1024.38     1079.64     78.86 o
   4   3  22     1095.98      987.00     60.37 o
   5   3  22     1736.19     1650.65     99.25 o
   6   3  22      959.37     1003.27     35.96 o
   7   3  22      337.52      361.47     25.70 o
   8   3  22      989.30      991.87     39.42 o
   9   3  22      353.25      397.33     65.26 o
  10   3  22      142.94      200.55     30.76 o
  11   3  22       42.74      221.85     45.37 o
   0   4  22     1512.61     1516.24     74.51 o
   1   4  22      618.66      559.31    131.88 o
   2   4  22      110.80      191.57     68.25 o
   3   4  22      251.45      300.82     44.05 o
   4   4  22      924.26      938.26     56.56 o
   5   4  22     1027.81     1156.02     45.14 o
   6   4  22      502.29      622.23     56.83 o
   7   4  22      218.01      260.03     26.22 o
   8   4  22       18.32       25.06     20.78 o
   9   4  22        6.20       59.62     20.74 o
  10   4  22      576.40      601.62     67.16 o
  11   4  22       11.70      -17.01     70.43 o
   1   5  22     1604.30     1849.16    111.22 o
   2   5  22       85.84      141.17    140.58 o
   3   5  22     1064.72     1212.33     46.38 o
   4   5  22       77.51       34.70     18.10 o
   5   5  22     2680.28     2600.57    274.37 o
   6   5  22       29.90       37.59     29.64 o
   7   5  22       70.62       87.02     26.92 o
   8   5  22      693.96      654.52     68.80 o
   9   5  22       31.05       24.20     23.46 o
  10   5  22       17.04        8.89     56.83 o
  11   5  22       22.14     -128.89     85.93 o
   0   6  22      323.97      402.45     50.03 o
   1   6  22       34.32       48.36     56.83 o
   2   6  22      159.51      138.79     25.01 o
   3   6  22       28.05       19.03     23.07 o
   4   6  22      110.91       63.27     24.32 o
   5   6  22     1021.77      965.96     43.62 o
   6   6  22      937.00      883.35     40.15 o
   7   6  22      280.64      397.02    102.79 o
   8   6  22      262.04      257.15     26.71 o
   9   6  22       41.92      -67.31     54.38 o
  10   6  22      176.42       79.57     30.11 o
  11   6  22       13.26       79.23     89.73 o
   1   7  22      157.71      118.09     35.35 o
   2   7  22       16.78       24.81     24.78 o
   3   7  22      366.02      342.01     32.68 o
   4   7  22     1480.63     1599.62     57.85 o
   5   7  22      168.13      267.75     49.76 o
   6   7  22       87.22       53.87     97.89 o
   7   7  22       25.95       45.58     29.66 o
   8   7  22      196.99      216.93    103.87 o
   9   7  22       76.06       80.69     29.22 o
  10   7  22        8.43      111.85     34.05 o
  11   7  22      242.47      414.52    277.09 o
   0   8  22     2510.88     2574.02    127.26 o
   1   8  22       11.10       40.94     29.78 o
   2   8  22       34.62        9.07     27.46 o
   3   8  22      250.97      219.83     46.77 o
   4   8  22      173.42      219.85     82.39 o
   5   8  22     2356.46     2245.32    100.61 o
   6   8  22      273.56      193.83     28.03 o
   7   8  22        1.81       16.39     56.83 o
   8   8  22      172.44      239.42     81.03 o
   9   8  22       34.38       13.95     30.17 o
  10   8  22      146.31       18.26    121.82 o
   1   9  22      358.66      499.25     40.23 o
   2   9  22      541.44      473.33    119.65 o
   3   9  22       17.75      150.07     65.26 o
   4   9  22       30.38      -38.90     25.94 o
   5   9  22       83.06      220.09     67.71 o
   6   9  22       55.85       20.05     27.98 o
   7   9  22      230.30      322.46     38.41 o
   8   9  22       14.90        3.88     20.20 o
   9   9  22        1.54       88.85     43.78 o
  10   9  22        1.48      144.08    100.88 o
  11   9  22      396.24      625.19    216.45 o
   0  10  22      129.52      326.31     42.42 o
   1  10  22       49.16      -35.15     24.47 o
   2  10  22      481.05      586.01     36.60 o
   3  10  22       47.87       13.87     45.95 o
   4  10  22      546.30      445.85     81.85 o
   5  10  22      206.16      300.01     92.73 o
   6  10  22       51.31      118.15     73.69 o
   7  10  22      359.93      509.45     36.31 o
   8  10  22      303.35      211.45    100.61 o
   9  10  22      558.78      506.56    152.28 o
  10  10  22      249.79      251.19     79.67 o
   1  11  22     1733.38     1789.37     63.83 o
   2  11  22      232.35      388.53    117.47 o
   3  11  22      830.55      837.84     48.18 o
   4  11  22      661.84      641.21     87.56 o
   5  11  22     1222.10     1150.86    243.91 o
   6  11  22      749.83      746.04    105.78 o
   7  11  22      121.06      180.60     28.57 o
   8  11  22       38.74       24.26     26.38 o
   9  11  22      305.03      367.60     38.41 o
  10  11  22       56.07      203.43    168.86 o
   0  12  22     1724.16     1568.45     76.14 o
   1  12  22       15.65       43.54     32.58 o
   2  12  22     1451.89     1346.88    132.15 o
   3  12  22     2886.12     2336.20    113.39 o
   4  12  22      434.15      327.51    117.20 o
   5  12  22        0.08       16.32     53.84 o
   6  12  22      330.55      463.27    177.57 o
   7  12  22      530.55      466.09     84.84 o
   8  12  22       25.96       19.30     21.03 o
   9  12  22      116.60      -15.35     43.78 o
  10  12  22        2.18       74.62     70.70 o
   1  13  22       39.80       62.54     40.79 o
   2  13  22      326.39      323.06     37.60 o
   3  13  22       76.25       78.05     41.06 o
   4  13  22       47.49       96.68     43.78 o
   5  13  22       61.98       21.92     89.46 o
   6  13  22      112.93       62.80     30.96 o
   7  13  22        0.25        8.35     26.91 o
   8  13  22      478.16      444.16     65.53 o
   9  13  22        0.69       88.92    116.65 o
  10  13  22      139.31      167.20    128.08 o
   0  14  22      695.69      516.11     60.37 o
   1  14  22     1349.45      891.89     49.40 o
   2  14  22       10.24      -20.60     25.16 o
   3  14  22      321.66      250.36     40.79 o
   4  14  22      531.42      800.56    137.05 o
   5  14  22      451.67      423.14     40.07 o
   6  14  22      125.34      136.30     62.27 o
   7  14  22       20.93        0.00     42.96 o
   8  14  22        0.09       44.63     25.01 o
   9  14  22       14.07      -63.44     42.30 o
   1  15  22      153.75      261.99     67.98 o
   2  15  22        0.04       -3.36     48.95 o
   3  15  22     1495.40     1166.16     81.58 o
   4  15  22       33.31      -25.54     70.16 o
   5  15  22       85.59      151.87    130.79 o
   6  15  22      161.50      134.90     86.20 o
   7  15  22      148.05      147.23     57.10 o
   8  15  22       33.64      -24.63     51.39 o
   9  15  22       20.14       36.62     51.39 o
   0  16  22     1345.68     1375.93     76.68 o
   1  16  22      107.42      196.11     46.45 o
   2  16  22       83.73      223.99     97.89 o
   3  16  22      602.13     1075.15    187.08 o
   4  16  22      433.99      532.06     87.56 o
   5  16  22       30.53       89.88     75.87 o
   6  16  22      442.65      559.58    110.94 o
   7  16  22      400.42      386.05     38.65 o
   8  16  22      122.19       81.34     59.82 o
   1  17  22      292.84      319.54     45.28 o
   2  17  22      206.08      229.56     38.59 o
   3  17  22      484.15      607.23    157.72 o
   4  17  22      206.42      302.33     39.86 o
   5  17  22      255.70      265.63     44.76 o
   6  17  22       58.74      170.20    179.20 o
   7  17  22      643.72      440.45     47.31 o
   8  17  22      116.46       25.89     26.50 o
   0  18  22       18.90       -5.44     38.61 o
   1  18  22      126.31       -7.38     41.92 o
   2  18  22      103.65       88.57     59.82 o
   3  18  22      468.49      543.30     58.19 o
   4  18  22        0.62       41.04     34.11 o
   5  18  22        9.64      -47.23     31.48 o
   6  18  22       57.62       70.33     43.51 o
   7  18  22       23.76       15.02     34.23 o
   1  19  22        0.77      -16.28     73.42 o
   2  19  22     1862.68     1745.23    258.05 o
   3  19  22      323.93      411.53     83.75 o
   4  19  22      406.42      380.60    108.50 o
   5  19  22        6.26       47.83     38.88 o
   6  19  22        0.88       26.81     81.30 o
   7  19  22       88.02       43.87     32.20 o
   0  20  22      478.78      945.75     90.82 o
   1  20  22        7.28        6.89     28.65 o
   2  20  22        4.54      -41.35     35.35 o
   3  20  22      131.09      296.95     48.38 o
   4  20  22      881.99     1005.54     63.98 o
   5  20  22      206.60      341.39     70.16 o
   6  20  22      546.28      754.63    206.12 o
   1  21  22       38.18      108.27     41.39 o
   2  21  22      110.69      -46.17     49.40 o
   3  21  22      195.74      124.31     34.68 o
   4  21  22      109.58       81.35     56.83 o
   5  21  22      164.02      179.29     49.22 o
   0  22  22       80.99       59.82     43.51 o
   1  22  22      436.33      662.03     49.01 o
   2  22  22      219.59      541.98     56.83 o
   3  22  22      623.99      868.41    133.79 o
   4  22  22        4.93      -51.08     34.05 o
   1  23  22        2.85      -31.86    124.81 o
   2  23  22      196.94      236.21     84.30 o
   3  23  22      481.16      622.33     57.04 o
   0  24  22      178.53      364.92     64.72 o
   1  24  22       94.36      257.73    117.74 o
   1   1  23     6246.26     6380.43     98.95 o
   2   1  23     2262.01     2257.26    131.07 o
   3   1  23        4.76       31.18     17.10 o
   4   1  23     3647.87     4054.21    414.14 o
   5   1  23      278.78      376.07     54.38 o
   6   1  23        1.03       51.68     35.08 o
   7   1  23      216.63      237.68     70.97 o
   8   1  23     1017.09     1202.80    101.70 o
   9   1  23       14.14       40.79     19.23 o
  10   1  23      937.10      903.10     62.27 o
  11   1  23       59.93      160.66    103.60 o
   0   2  23       58.87      103.33     33.17 o
   1   2  23      363.34      255.00     37.53 o
   2   2  23      195.99      303.89     33.46 o
   3   2  23      643.71      694.45     28.72 o
   4   2  23       60.95      105.38     19.23 o
   5   2  23       80.23       71.01     62.54 o
   6   2  23      891.62      770.58     33.06 o
   7   2  23        1.65       -2.80     19.42 o
   8   2  23        3.19       53.64     35.08 o
   9   2  23      203.77      245.15     28.01 o
  10   2  23       43.38      148.00     43.24 o
  11   2  23       89.24       20.86     54.11 o
   1   3  23     2675.13     2710.99     82.34 o
   2   3  23        6.76      314.67    218.35 o
   3   3  23     1082.67     1089.60     99.25 o
   4   3  23      260.51      337.85     32.36 o
   5   3  23       14.83       40.25     40.52 o
   6   3  23      585.77      737.49    168.05 o
   7   3  23      366.05      417.97     34.09 o
   8   3  23      135.91       40.68     27.46 o
   9   3  23        3.81      -23.64     62.00 o
  10   3  23       30.40       83.48     32.90 o
  11   3  23        6.33       76.87     59.28 o
   0   4  23        0.41       48.95     38.07 o
   1   4  23     2905.02     3090.90    121.55 o
   2   4  23      482.72      525.90     60.91 o
   3   4  23       68.42      136.99     86.74 o
   4   4  23      986.76      916.28    144.39 o
   5   4  23       83.18       72.06     25.38 o
   6   4  23      172.90      274.94     30.58 o
   7   4  23      195.60      175.18     25.24 o
   8   4  23      440.23      452.96     87.29 o
   9   4  23       81.00       56.77     24.47 o
  10   4  23      448.63      522.57    149.01 o
  11   4  23       31.35      103.33     46.53 o
   1   5  23     1987.50     2231.43     74.01 o
   2   5  23     3021.33     3044.59    122.09 o
   3   5  23        0.80       23.10     29.64 o
   4   5  23      336.36      293.80     48.95 o
   5   5  23      313.02      203.90     35.62 o
   6   5  23       14.32        4.40    108.77 o
   7   5  23       31.78       15.39     90.01 o
   8   5  23      360.70      571.03     85.66 o
   9   5  23      237.40      395.27     59.28 o
  10   5  23       39.51       48.89     36.51 o
  11   5  23        1.00      132.70    116.38 o
   1   6  23     2421.06     2107.92     90.00 o
   2   6  23       39.63       38.07     70.70 o
   3   6  23        8.58       91.32     38.15 o
   4   6  23      895.29      991.98     69.34 o
   5   6  23       15.02       30.85     32.63 o
   6   6  23      165.32       96.24     26.50 o
   7   6  23      176.77      201.77     51.67 o
   8   6  23       38.89       99.63     29.91 o
   9   6  23       22.62       61.61     37.05 o
  10   6  23       91.26       87.13     70.97 o
  11   6  23       94.95      248.52    184.09 o
   1   7  23     1609.81     1471.43     73.42 o
   2   7  23      533.10      562.32     47.78 o
   3   7  23     2171.75     2200.27     69.75 o
   4   7  23        4.15       46.39     45.95 o
   5   7  23      351.55      343.54     28.71 o
   6   7  23      164.94      267.41     54.93 o
   7   7  23      717.31      880.78     71.24 o
   8   7  23      694.09      768.92     37.48 o
   9   7  23       11.28      125.80     62.27 o
  10   7  23       60.75       80.16    158.26 o
   0   8  23       99.97      244.19     48.40 o
   1   8  23     2128.29     1816.12    107.14 o
   2   8  23     4142.19     4351.50     96.33 o
   3   8  23      954.16      854.37     57.65 o
   4   8  23      440.91      487.23     45.68 o
   5   8  23      502.44      718.46    100.34 o
   6   8  23     3750.81     3773.36    157.72 o
   7   8  23      199.79       93.09     45.95 o
   8   8  23      401.46      356.60     45.95 o
   9   8  23       23.43      -38.61     60.37 o
  10   8  23      806.53      805.55     60.15 o
   1   9  23       71.37      -42.42     57.10 o
   2   9  23      729.80      931.42     46.10 o
   3   9  23        4.20       69.39     36.60 o
   4   9  23      562.14      553.43     40.34 o
   5   9  23      119.49      129.08     36.22 o
   6   9  23        4.12       -7.63     27.64 o
   7   9  23      248.34      316.41     73.42 o
   8   9  23       32.84       20.68     27.56 o
   9   9  23     1090.93     1339.90    181.37 o
  10   9  23       11.80      169.21    112.03 o
   0  10  23     2112.08     2124.26     95.17 o
   1  10  23       57.33       42.89     40.52 o
   2  10  23       43.74        6.80     27.98 o
   3  10  23        3.22      -52.29     35.36 o
   4  10  23       98.65       52.66     59.55 o
   5  10  23      285.21      326.30     56.02 o
   6  10  23       68.79       11.82     59.28 o
   7  10  23       63.96       61.73     26.91 o
   8  10  23      231.89      277.62     51.94 o
   9  10  23       76.02       12.74     78.59 o
  10  10  23        1.22       26.08     51.67 o
   1  11  23      582.71      515.22    162.34 o
   2  11  23      975.28     1130.89     49.22 o
   3  11  23       21.50      -33.64     24.62 o
   4  11  23     1184.91     1134.28     52.18 o
   5  11  23      469.45      262.16     29.62 o
   6  11  23       38.84       98.90     62.54 o
   7  11  23       20.05      151.61     95.44 o
   8  11  23      998.58     1017.09     54.89 o
   9  11  23       47.91      -48.95     93.00 o
  10  11  23      152.25      142.15     34.05 o
   0  12  23       77.02      310.54     54.38 o
   1  12  23      231.73      215.36     87.29 o
   2  12  23      199.33      309.58     60.64 o
   3  12  23       73.30       58.52     29.92 o
   4  12  23        5.93       49.79     36.11 o
   5  12  23      260.03      289.71     38.52 o
   6  12  23        6.39      -16.32     54.38 o
   7  12  23        0.01       72.74     89.46 o
   8  12  23       36.96       54.67     32.36 o
   9  12  23       11.16       94.63     62.54 o
   1  13  23       13.11      145.50     81.85 o
   2  13  23     1245.19     1038.12    158.80 o
   3  13  23      198.04      261.94     95.44 o
   4  13  23        0.69      168.11    144.66 o
   5  13  23        7.93      -12.80     51.39 o
   6  13  23     1006.73     1011.21     93.54 o
   7  13  23      115.64      213.99     40.52 o
   8  13  23      505.53      343.67     89.73 o
   9  13  23       70.06      577.58    185.45 o
   0  14  23     1925.65     1687.01     84.84 o
   1  14  23       37.04       18.68     26.26 o
   2  14  23      620.87      777.12     87.02 o
   3  14  23       39.81      129.26     86.20 o
   4  14  23     1808.61     1466.53     63.49 o
   5  14  23       59.37      129.25    149.56 o
   6  14  23      165.87       47.92     32.58 o
   7  14  23      215.41      318.18     55.47 o
   8  14  23      109.02       48.07     40.79 o
   9  14  23       22.69       -1.45     45.95 o
   1  15  23      220.48      186.67    105.51 o
   2  15  23       66.81       85.60     32.29 o
   3  15  23       29.75      151.81    106.05 o
   4  15  23      149.43      185.36     43.51 o
   5  15  23       97.86       41.30    111.49 o
   6  15  23       10.28       55.20     25.94 o
   7  15  23       38.50        5.44     25.16 o
   8  15  23      999.32     1213.10    141.13 o
   0  16  23      510.16      681.44     77.23 o
   1  16  23        2.06       26.75     35.35 o
   2  16  23      249.41      249.24     31.74 o
   3  16  23      133.56       93.37     30.32 o
   4  16  23       59.80      192.11     92.73 o
   5  16  23       74.32       -7.66     62.00 o
   6  16  23        0.06      222.51     44.10 o
   7  16  23        6.35      -12.89     40.41 o
   8  16  23      180.33      396.66    217.54 o
   1  17  23       21.77       24.47     35.35 o
   2  17  23       88.84      143.04     57.38 o
   3  17  23      519.82      678.62    120.19 o
   4  17  23      279.84      719.22     86.20 o
   5  17  23      224.03      235.65     73.42 o
   6  17  23      673.50      438.79    258.05 o
   7  17  23        3.75       -6.77     28.80 o
   0  18  23        9.59      -27.19     44.05 o
   1  18  23       22.58      150.74    113.94 o
   2  18  23        3.13       89.71     81.30 o
   3  18  23        0.02       59.73    100.34 o
   4  18  23     2089.33     1967.25    122.59 o
   5  18  23      203.48      324.57     83.75 o
   6  18  23      741.59      601.70    192.52 o
   7  18  23       21.55       23.26     29.92 o
   1  19  23      563.57      575.71    173.21 o
   2  19  23      412.40      371.90     45.68 o
   3  19  23        8.49       46.47     41.67 o
   4  19  23       58.81       71.72     36.60 o
   5  19  23       45.87      169.38    136.23 o
   6  19  23      240.03      323.35     48.17 o
   0  20  23      553.12      457.37     59.82 o
   1  20  23       15.92       87.68     35.07 o
   2  20  23       26.29      -45.13     40.93 o
   3  20  23      124.42       54.33     54.38 o
   4  20  23      224.41      272.93     45.57 o
   5  20  23      338.61      315.97     70.70 o
   1  21  23      209.59      433.44     42.10 o
   2  21  23      893.30     1013.67     92.73 o
   3  21  23      118.58      388.90    209.11 o
   4  21  23       31.95      133.73     41.58 o
   0  22  23      648.65      499.25     59.28 o
   1  22  23      155.62      353.80    255.61 o
   2  22  23      122.63        2.71     38.65 o
   3  22  23        9.21       13.95    116.93 o
   1  23  23       87.35        1.10     36.61 o
   0   0  24        4.49      -32.09     43.51 o
   1   0  24     4839.48     4365.99    116.93 o
   2   0  24     3188.01     3018.34     81.03 o
   3   0  24       22.29      -32.63     21.75 o
   4   0  24      448.00      632.49     44.60 o
   5   0  24        6.96      -39.97     26.65 o
   6   0  24     2744.75     2733.91    100.07 o
   7   0  24      302.05      228.42     33.72 o
   8   0  24      305.53      162.61     37.53 o
   9   0  24       16.37      119.10     38.61 o
  10   0  24       38.75      277.91     58.74 o
   1   1  24       13.30      195.95     24.20 o
   2   1  24     1137.28     1155.46    114.75 o
   3   1  24      131.02      183.63     30.18 o
   4   1  24      177.50       78.61     59.82 o
   5   1  24      704.30      647.23     55.20 o
   6   1  24      418.88      496.02     35.89 o
   7   1  24      631.15      645.11    155.27 o
   8   1  24      195.81      323.90     46.77 o
   9   1  24      458.30      397.20     44.05 o
  10   1  24        9.75      166.24     40.07 o
  11   1  24        1.84      141.75     57.82 o
   0   2  24      872.25      760.84     52.75 o
   1   2  24       74.09      167.21     51.39 o
   2   2  24       21.84       35.10     18.89 o
   3   2  24      165.55      261.75    100.88 o
   4   2  24      498.44      483.25     46.23 o
   5   2  24        1.08       -7.91     19.03 o
   6   2  24       38.88       -7.22     22.53 o
   7   2  24      150.66       54.08     54.38 o
   8   2  24       38.10       91.86     62.27 o
   9   2  24       66.92       76.50     22.88 o
  10   2  24      209.65      289.23     46.30 o
   1   3  24       70.83      161.56     59.28 o
   2   3  24      153.17      157.41     32.36 o
   3   3  24       91.24      100.72     65.53 o
   4   3  24     3349.54     3138.54     95.17 o
   5   3  24       76.45      106.41     68.52 o
   6   3  24      127.09      110.44     30.18 o
   7   3  24        2.91       54.50     24.92 o
   8   3  24     2519.57     2596.86     68.44 o
   9   3  24      178.80      206.91     54.11 o
  10   3  24      682.44      751.87    147.11 o
   0   4  24        2.13      -21.75     48.40 o
   1   4  24       43.74       95.87     48.40 o
   2   4  24      163.27      125.40     81.03 o
   3   4  24     1656.06     1656.19     54.38 o
   4   4  24      219.34      305.15     23.30 o
   5   4  24     1763.52     1599.93    108.77 o
   6   4  24      119.96      181.90     25.01 o
   7   4  24      187.17      231.74     48.95 o
   8   4  24        3.54       86.31     54.38 o
   9   4  24       45.78       38.61     32.63 o
  10   4  24      959.13     1351.02     72.08 o
   1   5  24      642.32      682.28     44.37 o
   2   5  24     2949.95     3358.89    173.21 o
   3   5  24      350.40      394.27     36.89 o
   4   5  24      170.75       79.64     21.75 o
   5   5  24      625.26      556.07     33.13 o
   6   5  24      182.54      212.25    174.03 o
   7   5  24       51.59       40.79     19.23 o
   8   5  24       87.07      105.29     24.53 o
   9   5  24       55.92      -35.40    133.24 o
  10   5  24       49.96      -28.72    114.21 o
   0   6  24     3061.25     4088.09    236.03 o
   1   6  24      138.43       91.04     28.72 o
   2   6  24       20.62      -10.99     35.35 o
   3   6  24      244.63      140.95     40.12 o
   4   6  24       30.18       84.56     41.33 o
   5   6  24      278.84      258.16     54.93 o
   6   6  24      231.58      361.29    123.18 o
   7   6  24        0.34        8.36     45.95 o
   8   6  24      625.77      657.14     41.34 o
   9   6  24      324.18      302.09     34.50 o
  10   6  24        0.38       96.31    237.12 o
   1   7  24       51.15       74.74    122.64 o
   2   7  24     1072.48     1127.45    131.34 o
   3   7  24     1009.32     1230.82    107.41 o
   4   7  24       48.32        3.18     31.48 o
   5   7  24      253.10      208.46     28.49 o
   6   7  24        0.98       42.65    103.06 o
   7   7  24      471.22      421.27     51.39 o
   8   7  24       18.04       40.56     32.36 o
   9   7  24      161.64      167.26     38.65 o
  10   7  24        2.01       95.84     29.91 o
   0   8  24       99.96       86.47     38.61 o
   1   8  24      470.74      363.67     56.29 o
   2   8  24       75.66      133.34     27.11 o
   3   8  24       29.97      149.94     52.92 o
   4   8  24        0.13       18.35    130.25 o
   5   8  24       18.10       16.24     26.92 o
   6   8  24      215.31      366.38     41.94 o
   7   8  24       30.40      -41.08     28.65 o
   8   8  24       84.31      197.93     30.57 o
   9   8  24       12.87        2.26     83.75 o
  10   8  24      235.36      280.69    203.40 o
   1   9  24      110.31      178.98     32.74 o
   2   9  24      458.66      320.07     84.30 o
   3   9  24       48.35      129.82     41.06 o
   4   9  24      406.16      389.86     42.96 o
   5   9  24      368.92      361.42     32.58 o
   6   9  24      601.89      612.23     93.00 o
   7   9  24      329.31      260.74     32.58 o
   8   9  24       77.80       92.13     70.43 o
   9   9  24      123.66      -20.33     73.15 o
  10   9  24      406.20      469.85    133.51 o
   0  10  24       19.20      114.21     44.05 o
   1  10  24        6.87      126.04     29.91 o
   2  10  24     1482.24     1608.15     63.98 o
   3  10  24     2495.25     2421.30     79.43 o
   4  10  24     1471.60     1436.31    227.33 o
   5  10  24      466.64      724.80     42.10 o
   6  10  24     1578.80     1364.86    218.08 o
   7  10  24      397.61      485.56    152.82 o
   8  10  24      303.28       69.62     25.16 o
   9  10  24      325.44      337.11    147.38 o
   1  11  24       25.19       90.98     43.51 o
   2  11  24        0.17        8.14     35.08 o
   3  11  24       20.55       54.52     67.98 o
   4  11  24       16.18       14.97     30.44 o
   5  11  24      418.81      399.23    209.11 o
   6  11  24      356.80      473.37     38.61 o
   7  11  24       47.09       -0.86     38.07 o
   8  11  24      294.99      426.09     81.03 o
   9  11  24        1.87       91.91     65.26 o
   0  12  24      555.08      624.88     58.74 o
   1  12  24      358.00      326.34     63.63 o
   2  12  24       19.46      -25.70     28.57 o
   3  12  24      214.77      199.42     26.89 o
   4  12  24      269.41      350.24     38.41 o
   5  12  24       10.33      -66.47    133.24 o
   6  12  24     1005.28      898.74    216.72 o
   7  12  24      330.33      313.96    116.93 o
   8  12  24      655.65      675.43    113.39 o
   9  12  24       15.77       24.78     89.46 o
   1  13  24      116.37       46.35     62.27 o
   2  13  24       16.66       40.95     25.16 o
   3  13  24      178.20      157.96     30.76 o
   4  13  24      563.18      701.02     75.59 o
   5  13  24        4.28      -13.47     54.66 o
   6  13  24       39.70       61.22    127.80 o
   7  13  24        2.99      -58.04     41.64 o
   8  13  24      166.29      103.33     43.51 o
   0  14  24     1002.30      914.20     89.19 o
   1  14  24        4.61       19.05     30.57 o
   2  14  24        1.04      194.94     60.37 o
   3  14  24        8.93      -31.40     29.78 o
   4  14  24      445.21      332.38     51.94 o
   5  14  24        0.35      -22.01     81.30 o
   6  14  24      349.20      297.99     76.41 o
   7  14  24       36.42       64.33     32.36 o
   8  14  24        3.84      -33.61     30.44 o
   1  15  24       42.80      129.65    113.94 o
   2  15  24      416.81      437.75     78.31 o
   3  15  24        1.13       52.26     38.99 o
   4  15  24      803.96      577.19     87.29 o
   5  15  24       76.58      179.47     78.86 o
   6  15  24       53.85        6.27     64.99 o
   7  15  24      709.27     1015.43    146.29 o
   8  15  24       28.36      206.32    100.61 o
   0  16  24       46.78      -42.96     59.28 o
   1  16  24      577.43      523.09     42.19 o
   2  16  24       12.39       78.15     32.52 o
   3  16  24      102.52       -0.23     39.84 o
   4  16  24        1.36       21.06     32.90 o
   5  16  24        0.02        2.84     30.57 o
   6  16  24      127.37      178.93     35.08 o
   7  16  24        0.60       53.75     34.11 o
   1  17  24      936.16      851.14     45.54 o
   2  17  24     1928.70     1956.02     79.68 o
   3  17  24      147.54       58.35    111.49 o
   4  17  24      266.82      419.58    111.49 o
   5  17  24      612.63      715.26     86.74 o
   6  17  24      257.71      219.73     30.94 o
   7  17  24        2.15       -3.59     32.68 o
   0  18  24      384.31      603.13     65.26 o
   1  18  24        0.29       51.18     35.08 o
   2  18  24       13.75       94.90     38.07 o
   3  18  24      182.02       61.00     78.59 o
   4  18  24        9.98       71.00     43.51 o
   5  18  24        2.18      134.22    119.10 o
   6  18  24      126.35      -30.37     33.30 o
   1  19  24        0.37      102.90     43.24 o
   2  19  24     1014.73     1083.58     66.24 o
   3  19  24      114.14       87.56     40.79 o
   4  19  24      130.18      141.85     42.56 o
   5  19  24      133.77      147.51     56.83 o
   0  20  24       99.81      108.23     42.96 o
   1  20  24        0.11       92.13     41.91 o
   2  20  24      135.81       60.16    111.22 o
   3  20  24       94.00      149.80     44.32 o
   4  20  24      136.27       72.42     89.46 o
   1  21  24        0.21      111.94     42.96 o
   2  21  24      696.68      691.45    172.40 o
   3  21  24       47.91      310.49    118.56 o
   0  22  24     2192.57     2596.86    127.80 o
   1  22  24      461.57      457.57     54.38 o
   1   1  25      274.45      305.39     30.96 o
   2   1  25      153.04      170.18     27.74 o
   3   1  25     1031.35      781.96     99.25 o
   4   1  25     1336.16     1105.54     43.20 o
   5   1  25      126.75       23.90     43.51 o
   6   1  25      101.64       84.70     26.72 o
   7   1  25      198.52      164.08     51.39 o
   8   1  25      353.52      531.29     37.32 o
   9   1  25        1.32       21.75     38.07 o
  10   1  25      238.93      198.43     59.55 o
   0   2  25       16.80       54.38     32.63 o
   1   2  25      844.64      792.58     59.82 o
   2   2  25      567.95      579.73     35.19 o
   3   2  25        6.86       52.84     23.06 o
   4   2  25      405.52      359.12     35.62 o
   5   2  25     1144.12     1247.78    244.19 o
   6   2  25      173.78      302.65    114.21 o
   7   2  25      119.71      167.87     81.30 o
   8   2  25      386.16      393.96    138.41 o
   9   2  25       20.72       35.32     19.03 o
  10   2  25      135.81      352.00    160.71 o
   1   3  25        0.76       68.90     78.59 o
   2   3  25      321.78      249.20    115.02 o
   3   3  25       64.53      128.42     46.77 o
   4   3  25        0.01       47.13     38.07 o
   5   3  25      118.23      140.07     57.10 o
   6   3  25       25.85       64.94     41.06 o
   7   3  25       25.93        8.29     19.42 o
   8   3  25        4.58      -35.35     24.47 o
   9   3  25      136.16      170.28     30.98 o
  10   3  25        1.82        0.13    119.65 o
   0   4  25      586.94      673.82     61.45 o
   1   4  25       38.96      119.10     59.82 o
   2   4  25       18.08      156.34     43.15 o
   3   4  25     3052.63     3027.91     96.80 o
   4   4  25     1407.20     1467.00     56.29 o
   5   4  25       20.89       59.00     25.16 o
   6   4  25     1757.37     1978.97     58.74 o
   7   4  25      490.25      533.42    135.69 o
   8   4  25      404.45      404.71     32.36 o
   9   4  25       88.79      242.45    133.51 o
  10   4  25      177.34      239.84     66.35 o
   1   5  25        2.68      -19.94     59.82 o
   2   5  25     2061.40     2253.05     89.02 o
   3   5  25      468.87      568.57     46.39 o
   4   5  25       19.82      -13.71     22.23 o
   5   5  25      328.27      419.00    147.38 o
   6   5  25      515.36      460.72     36.86 o
   7   5  25      752.52      714.43    100.34 o
   8   5  25      157.58      177.60     78.86 o
   9   5  25       34.81       29.91     81.58 o
  10   5  25      219.53      415.57    148.74 o
   0   6  25       10.05        5.44     33.17 o
   1   6  25       13.80      128.21     67.44 o
   2   6  25     4531.55     4237.42    124.54 o
   3   6  25      405.75      370.23     94.36 o
   4   6  25       48.13       -9.60     31.19 o
   5   6  25     1246.35     1069.91     55.20 o
   6   6  25     1065.06     1185.89     48.23 o
   7   6  25      386.99      361.63     67.71 o
   8   6  25       13.23       96.33     78.59 o
   9   6  25      798.83      808.14    133.79 o
  10   6  25       42.28       62.24     92.18 o
   1   7  25      105.86      162.34     34.80 o
   2   7  25       13.58      132.90     38.25 o
   3   7  25       86.78       64.41     26.91 o
   4   7  25      399.17      391.31     31.97 o
   5   7  25       71.16      155.33     57.10 o
   6   7  25      310.81      397.26     46.77 o
   7   7  25      118.54      175.13     30.19 o
   8   7  25      269.48      277.93     31.34 o
   9   7  25      938.07     1034.26     58.65 o
   0   8  25     6427.69     7192.36    187.63 o
   1   8  25      175.38      376.58     84.30 o
   2   8  25       84.86      126.99     28.42 o
   3   8  25      669.58      628.87     40.57 o
   4   8  25      295.43      423.00     37.09 o
   5   8  25       10.43       56.62     29.64 o
   6   8  25      791.32      890.49     45.04 o
   7   8  25     1801.64     1639.38    133.24 o
   8   8  25      342.90      205.38     32.90 o
   9   8  25       41.08      -18.01     27.98 o
   1   9  25        3.04       48.73     59.82 o
   2   9  25      624.71      711.95    136.51 o
   3   9  25      645.94      374.23     54.66 o
   4   9  25      843.90      790.88     74.51 o
   5   9  25     1747.34     1880.33     63.26 o
   6   9  25      724.38      699.79     48.46 o
   7   9  25      446.16      669.32     44.32 o
   8   9  25      194.72      208.45     34.34 o
   9   9  25       17.35       94.41     42.31 o
   0  10  25      337.05      489.46     58.74 o
   1  10  25      396.76      388.04     91.91 o
   2  10  25      316.31      351.83     38.07 o
   3  10  25        5.53       62.84    124.81 o
   4  10  25      185.48       59.55     35.62 o
   5  10  25      748.90      645.06     47.46 o
   6  10  25     1002.49      981.99    141.67 o
   7  10  25        0.41       -6.80     27.98 o
   8  10  25      215.64      181.42     42.69 o
   9  10  25      262.07      556.45    137.59 o
   1  11  25       21.15      130.37     30.32 o
   2  11  25      503.53      690.83    108.77 o
   3  11  25        0.19       73.32     81.85 o
   4  11  25      654.16      526.90    141.40 o
   5  11  25       83.42       -1.91     73.15 o
   6  11  25       13.45       18.78     40.79 o
   7  11  25      241.42      260.97     32.96 o
   8  11  25      120.19      142.16     30.17 o
   0  12  25      424.77      539.50     65.26 o
   1  12  25      155.27       75.75     26.72 o
   2  12  25       13.80      110.79    138.95 o
   3  12  25       35.14      -11.49    103.06 o
   4  12  25      978.81     1080.64     84.02 o
   5  12  25      123.60      133.51     65.26 o
   6  12  25      288.36      335.38     36.05 o
[truncated: 35,382 more chars]
